# Supplementary material for: Correction: Conditional Genetic Elimination of Hepatocyte Growth Factor in Mice Compromises Liver Regeneration after Partial Hepatectomy
Source: PLoS One. 2023 Feb 23;18(2):e0282358. doi: 10.1371/journal.pone.0282358 (PMC9949624; doi:10.1371/journal.pone.0282358)
Supplement: S1 File — (ZIP) [file pone.0282358.s001.zip]

Archive with 130 entries (127 files):
- PLOS ONE images/
- PLOS ONE images/.DS_Store
- __MACOSX/
- __MACOSX/PLOS ONE images/
- __MACOSX/PLOS ONE images/._.DS_Store
- PLOS ONE images/Fig1Bbottom-1.jpg
- __MACOSX/PLOS ONE images/._Fig1Bbottom-1.jpg
- PLOS ONE images/Fig1Bbottom-2.jpg
- __MACOSX/PLOS ONE images/._Fig1Bbottom-2.jpg
- PLOS ONE images/Fig1Btop-1.jpg
- __MACOSX/PLOS ONE images/._Fig1Btop-1.jpg
- PLOS ONE images/Fig1Btop-2.jpg
- __MACOSX/PLOS ONE images/._Fig1Btop-2.jpg
- PLOS ONE images/Fig1C-1.jpg
- __MACOSX/PLOS ONE images/._Fig1C-1.jpg
- PLOS ONE images/Fig1C-2.jpg
- __MACOSX/PLOS ONE images/._Fig1C-2.jpg
- PLOS ONE images/Fig1D-1.jpg
- __MACOSX/PLOS ONE images/._Fig1D-1.jpg
- PLOS ONE images/Fig1D-2.jpg
- __MACOSX/PLOS ONE images/._Fig1D-2.jpg
- PLOS ONE images/Fig1D-3.jpg
- __MACOSX/PLOS ONE images/._Fig1D-3.jpg
- PLOS ONE images/Fig1DMxandtamcreponceau.jpg
- __MACOSX/PLOS ONE images/._Fig1DMxandtamcreponceau.jpg
- PLOS ONE images/Fig1Dmxcre.jpg
- __MACOSX/PLOS ONE images/._Fig1Dmxcre.jpg
- PLOS ONE images/Fig1Dmxcrewhole.jpg
- __MACOSX/PLOS ONE images/._Fig1Dmxcrewhole.jpg
- PLOS ONE images/Fig1Dtamcre.jpg
- __MACOSX/PLOS ONE images/._Fig1Dtamcre.jpg
- PLOS ONE images/Fig1Dtamcrewhole.jpg
- __MACOSX/PLOS ONE images/._Fig1Dtamcrewhole.jpg
- PLOS ONE images/Fig2A-1.jpg
- __MACOSX/PLOS ONE images/._Fig2A-1.jpg
- PLOS ONE images/Fig2A-2.jpg
- __MACOSX/PLOS ONE images/._Fig2A-2.jpg
- PLOS ONE images/Fig2B-1.jpg
- __MACOSX/PLOS ONE images/._Fig2B-1.jpg
- PLOS ONE images/Fig2B-2.jpg
- __MACOSX/PLOS ONE images/._Fig2B-2.jpg
- PLOS ONE images/Fig2C.xls
- __MACOSX/PLOS ONE images/._Fig2C.xls
- PLOS ONE images/Fig2D-1.jpg
- __MACOSX/PLOS ONE images/._Fig2D-1.jpg
- PLOS ONE images/Fig2D-2.jpg
- __MACOSX/PLOS ONE images/._Fig2D-2.jpg
- PLOS ONE images/Fig2Dponceau.jpg
- __MACOSX/PLOS ONE images/._Fig2Dponceau.jpg
- PLOS ONE images/Fig3A-1.jpg
- __MACOSX/PLOS ONE images/._Fig3A-1.jpg
- PLOS ONE images/Fig3A-2.jpg
- __MACOSX/PLOS ONE images/._Fig3A-2.jpg
- PLOS ONE images/Fig3B-1.jpg
- __MACOSX/PLOS ONE images/._Fig3B-1.jpg
- PLOS ONE images/Fig3B-2.jpg
- __MACOSX/PLOS ONE images/._Fig3B-2.jpg
- PLOS ONE images/Fig3C.xls
- __MACOSX/PLOS ONE images/._Fig3C.xls
- PLOS ONE images/Fig3D-1.jpg
- __MACOSX/PLOS ONE images/._Fig3D-1.jpg
- PLOS ONE images/Fig3D-2.jpg
- __MACOSX/PLOS ONE images/._Fig3D-2.jpg
- PLOS ONE images/Fig3D-3.jpg
- __MACOSX/PLOS ONE images/._Fig3D-3.jpg
- PLOS ONE images/Fig3D-4.jpg
- __MACOSX/PLOS ONE images/._Fig3D-4.jpg
- PLOS ONE images/Fig3D-5.jpg
- __MACOSX/PLOS ONE images/._Fig3D-5.jpg
- PLOS ONE images/Fig3D-6.jpg
- __MACOSX/PLOS ONE images/._Fig3D-6.jpg
- PLOS ONE images/Fig3Dponceau.jpg
- __MACOSX/PLOS ONE images/._Fig3Dponceau.jpg
- PLOS ONE images/Fig4A.xls
- __MACOSX/PLOS ONE images/._Fig4A.xls
- PLOS ONE images/Fig4B-1.jpg
- __MACOSX/PLOS ONE images/._Fig4B-1.jpg
- PLOS ONE images/Fig4B-2.jpg
- __MACOSX/PLOS ONE images/._Fig4B-2.jpg
- PLOS ONE images/Fig4Bactinwhole.jpg
- __MACOSX/PLOS ONE images/._Fig4Bactinwhole.jpg
- PLOS ONE images/Fig4BHGFwhole.jpg
- __MACOSX/PLOS ONE images/._Fig4BHGFwhole.jpg
- PLOS ONE images/Fig4C.xlsx
- __MACOSX/PLOS ONE images/._Fig4C.xlsx
- PLOS ONE images/Fig5A.xls
- __MACOSX/PLOS ONE images/._Fig5A.xls
- PLOS ONE images/Fig5B-1.jpg
- __MACOSX/PLOS ONE images/._Fig5B-1.jpg
- PLOS ONE images/Fig5B-2.jpg
- __MACOSX/PLOS ONE images/._Fig5B-2.jpg
- PLOS ONE images/Fig5Bponceau.jpg
- __MACOSX/PLOS ONE images/._Fig5Bponceau.jpg
- PLOS ONE images/Fig6A.xls
- __MACOSX/PLOS ONE images/._Fig6A.xls
- PLOS ONE images/Fig6B.xlsx
- __MACOSX/PLOS ONE images/._Fig6B.xlsx
- PLOS ONE images/Fig6D.xlsx
- __MACOSX/PLOS ONE images/._Fig6D.xlsx
- PLOS ONE images/Fig6E-1.jpg
- __MACOSX/PLOS ONE images/._Fig6E-1.jpg
- PLOS ONE images/Fig6E-2.jpg
- __MACOSX/PLOS ONE images/._Fig6E-2.jpg
- PLOS ONE images/Fig6E-3.jpg
- __MACOSX/PLOS ONE images/._Fig6E-3.jpg
- PLOS ONE images/Fig6E-4.jpg
- __MACOSX/PLOS ONE images/._Fig6E-4.jpg
- PLOS ONE images/Fig6Eponceau.jpg
- __MACOSX/PLOS ONE images/._Fig6Eponceau.jpg
- PLOS ONE images/Fig7A-1.jpg
- __MACOSX/PLOS ONE images/._Fig7A-1.jpg
- PLOS ONE images/Fig7A-2.jpg
- __MACOSX/PLOS ONE images/._Fig7A-2.jpg
- PLOS ONE images/Fig7A-3.jpg
- __MACOSX/PLOS ONE images/._Fig7A-3.jpg
- PLOS ONE images/Fig7A-4.jpg
- __MACOSX/PLOS ONE images/._Fig7A-4.jpg
- PLOS ONE images/Fig7B-1.jpg
- __MACOSX/PLOS ONE images/._Fig7B-1.jpg
- PLOS ONE images/Fig7B-2.jpg
- __MACOSX/PLOS ONE images/._Fig7B-2.jpg
- PLOS ONE images/Fig7B-3.jpg
- __MACOSX/PLOS ONE images/._Fig7B-3.jpg
- PLOS ONE images/Fig7B-4.jpg
- __MACOSX/PLOS ONE images/._Fig7B-4.jpg
- PLOS ONE images/Fig7B-5.jpg
- __MACOSX/PLOS ONE images/._Fig7B-5.jpg
- PLOS ONE images/Fig7B-6.jpg
- __MACOSX/PLOS ONE images/._Fig7B-6.jpg
- __MACOSX/._PLOS ONE images
