# Supplementary material for: Correction: Conditional Genetic Elimination of Hepatocyte Growth Factor in Mice Compromises Liver Regeneration after Partial Hepatectomy
Source: PLoS One. 2023 Feb 23;18(2):e0282358. doi: 10.1371/journal.pone.0282358 (PMC9949624; doi:10.1371/journal.pone.0282358)
Supplement: S1 File — (ZIP) [file pone.0282358.s001.zip › PLOS ONE images/Fig2C.xls]

## Sheet: Results
Block Type	96well
Chemistry	SYBR_GREEN
Experiment File Name	C:\Documents and Settings\Administrator\Desktop\Kari\Kari 3-16-12-1.eds
Experiment Run End Time	2012-03-16 13:08:03 PM EDT
Instrument Type	steponeplus
Passive Reference	ROX
Well	Sample Name	Target Name	Task	Reporter	Quencher	RQ	RQ Min	RQ Max	Cт	Cт Mean	Cт SD	ΔCт	ΔCт Mean	ΔCт SE	HK Control ΔCт Mean	HK Control ΔCт SE	ΔΔCт	Automatic Ct Threshold	Ct Threshold	Automatic Baseline	Baseline Start	Baseline End	Efficiency	Tm1	Tm2	Tm3	Comments	HIGHSD	NOAMP	EXPFAIL	MTP
A1	C H T0	HGF	UNKNOWN	SYBR	None	1	0.192401	5.19747	24.3149	23.8197	0.700321		8.1984	0.552638			0	TRUE	1.03178	TRUE	1	2	1	80.5309				Y	N	N	N
A2	C H T0	HGF	UNKNOWN	SYBR	None	1	0.192401	5.19747	23.3245	23.8197	0.700321		8.1984	0.552638			0	TRUE	1.03178	TRUE	1	2	1	80.5309				Y	N	N	N
A3	C N T0	HGF	UNKNOWN	SYBR	None	4.41277	1.08765	17.9032	22.0614	22.5236	0.653685		6.05672	0.469586			-2.14168	TRUE	1.03178	TRUE	1	2	1	80.5264				Y	N	N	N
A4	C N T0	HGF	UNKNOWN	SYBR	None	4.41277	1.08765	17.9032	22.9858	22.5236	0.653685		6.05672	0.469586			-2.14168	TRUE	1.03178	TRUE	3	14	1	80.5264				Y	N	N	N
A5	P H T0	HGF	UNKNOWN	SYBR	None	0.861755	0.315809	2.35149	24.006	24.3036	0.420944		8.41305	0.336589			0.214651	TRUE	1.03178	TRUE	1	2	1	80.5354				N	N	N	N
A6	P H T0	HGF	UNKNOWN	SYBR	None	0.861755	0.315809	2.35149	24.6013	24.3036	0.420944		8.41305	0.336589			0.214651	TRUE	1.03178	TRUE	1	2	1	80.5354				N	N	N	N
A7	P N T0	HGF	UNKNOWN	SYBR	None	2.2743	1.62544	3.18218	26.842	26.8935	0.0728014		7.01298	0.112626			-1.18542	TRUE	1.03178	TRUE	3	18	1	80.2385				N	N	N	N
A8	P N T0	HGF	UNKNOWN	SYBR	None	2.2743	1.62544	3.18218	26.945	26.8935	0.0728014		7.01298	0.112626			-1.18542	TRUE	1.03178	TRUE	3	19	1	80.2385				N	N	N	N
A9	C D2	HGF	UNKNOWN	SYBR	None	0.0513695	0.0407699	0.0647248	31.3632	31.4378	0.105385		12.4813	0.0774885			4.28294	TRUE	1.03178	TRUE	3	24	1	80.2351				N	N	N	N
A10	C D2	HGF	UNKNOWN	SYBR	None	0.0513695	0.0407699	0.0647248	31.5123	31.4378	0.105385		12.4813	0.0774885			4.28294	TRUE	1.03178	TRUE	3	24	1	80.3842				N	N	N	N
A11	C D4	HGF	UNKNOWN	SYBR	None	0.0251098	0.0117819	0.0535148	30.1304	30.0892	0.0582625		13.514	0.253724			5.3156	TRUE	1.03178	TRUE	3	21	1	80.3773				N	N	N	N
A12	C D4	HGF	UNKNOWN	SYBR	None	0.0251098	0.0117819	0.0535148	30.048	30.0892	0.0582625		13.514	0.253724			5.3156	TRUE	1.03178	TRUE	3	19	1	80.3773				N	N	N	N
B1	C D6	HGF	UNKNOWN	SYBR	None	0.0273775	0.0226907	0.0330325	28.9899	29.0519	0.087718		13.3893	0.0629593			5.19086	TRUE	1.03178	TRUE	1	2	1	80.5309				N	N	N	N
B2	C D6	HGF	UNKNOWN	SYBR	None	0.0273775	0.0226907	0.0330325	29.1139	29.0519	0.087718		13.3893	0.0629593			5.19086	TRUE	1.03178	TRUE	1	2	1	80.3818				N	N	N	N
B3	C D10	HGF	UNKNOWN	SYBR	None	0.0887088	0.024923	0.315742	33.2158	33.6414	0.601962		11.6932	0.425691			3.49478	TRUE	1.03178	TRUE	3	26	1	80.5264				Y	N	N	N
B4	C D10	HGF	UNKNOWN	SYBR	None	0.0887088	0.024923	0.315742	34.0671	33.6414	0.601962		11.6932	0.425691			3.49478	TRUE	1.03178	TRUE	3	27	1	80.5264				Y	N	N	N
B5	I D2	HGF	UNKNOWN	SYBR	None	0.0243625	0.000235623	2.51899	36.772	35.2173	2.19861		13.5576	1.55533			5.35919	TRUE	1.03178	TRUE	3	29	1	80.6845				Y	N	N	N
B6	I D2	HGF	UNKNOWN	SYBR	None	0.0243625	0.000235623	2.51899	33.6627	35.2173	2.19861		13.5576	1.55533			5.35919	TRUE	1.03178	TRUE	3	26	1	80.5354				Y	N	N	N
B7	I D4	HGF	UNKNOWN	SYBR	None	0.0302737	0.0256053	0.0357933	35.1592	35.207	0.0675806		13.2442	0.0561574			5.04579	TRUE	1.03178	TRUE	3	28	1	80.5367				N	N	N	N
B8	I D4	HGF	UNKNOWN	SYBR	None	0.0302737	0.0256053	0.0357933	35.2548	35.207	0.0675806		13.2442	0.0561574			5.04579	TRUE	1.03178	TRUE	3	28	1	80.3876				N	N	N	N
B9	I D6	HGF	UNKNOWN	SYBR	None	0.00855247	0.00657379	0.0111267	35.3924	35.3119	0.113822		15.0678	0.0882286			6.86944	TRUE	1.03178	TRUE	3	28	1	80.3842				N	N	N	N
B10	I D6	HGF	UNKNOWN	SYBR	None	0.00855247	0.00657379	0.0111267	35.2314	35.3119	0.113822		15.0678	0.0882286			6.86944	TRUE	1.03178	TRUE	3	28	1	80.2351				N	N	N	N
B11	I D10	HGF	UNKNOWN	SYBR	None				Undetermined									TRUE	1.03178	TRUE	3	39	1	61.44				N	Y	Y	N
B12	I D10	HGF	UNKNOWN	SYBR	None				Undetermined									TRUE	1.03178	TRUE	3	39	1	61.5891	87.833	77.246		N	Y	Y	Y
C1	C H T0	Cyclo	UNKNOWN	SYBR	None				15.376	15.6213	0.346941							TRUE	0.717271	TRUE	1	2	1	83.3644				N	N	N	N
C2	C H T0	Cyclo	UNKNOWN	SYBR	None				15.8667	15.6213	0.346941							TRUE	0.717271	TRUE	1	2	1	83.3644				N	N	N	N
C3	C N T0	Cyclo	UNKNOWN	SYBR	None				16.5497	16.4669	0.117125							TRUE	0.717271	TRUE	1	2	1	83.3594				N	N	N	N
C4	C N T0	Cyclo	UNKNOWN	SYBR	None				16.3841	16.4669	0.117125							TRUE	0.717271	TRUE	1	2	1	83.3594				N	N	N	N
C5	P H T0	Cyclo	UNKNOWN	SYBR	None				16.0477	15.8906	0.222239							TRUE	0.717271	TRUE	1	2	1	83.2181				N	N	N	N
C6	P H T0	Cyclo	UNKNOWN	SYBR	None				15.7334	15.8906	0.222239							TRUE	0.717271	TRUE	1	2	1	83.2181				N	N	N	N
C7	P N T0	Cyclo	UNKNOWN	SYBR	None				19.7804	19.8805	0.141666							TRUE	0.717271	TRUE	3	11	1	83.0709	66.8222			N	N	N	Y
C8	P N T0	Cyclo	UNKNOWN	SYBR	None				19.9807	19.8805	0.141666							TRUE	0.717271	TRUE	3	11	1	83.0709				N	N	N	N
C9	C D2	Cyclo	UNKNOWN	SYBR	None				18.9777	18.9564	0.0300504							TRUE	0.717271	TRUE	3	12	1	83.0679				N	N	N	N
C10	C D2	Cyclo	UNKNOWN	SYBR	None				18.9352	18.9564	0.0300504							TRUE	0.717271	TRUE	3	11	1	83.0679				N	N	N	N
C11	C D4	Cyclo	UNKNOWN	SYBR	None				16.3248	16.5752	0.354058							TRUE	0.717271	TRUE	3	5	1	83.2105				N	N	N	N
C12	C D4	Cyclo	UNKNOWN	SYBR	None				16.8255	16.5752	0.354058							TRUE	0.717271	TRUE	3	9	1	83.0614				N	N	N	N
D1	C D6	Cyclo	UNKNOWN	SYBR	None				15.6518	15.6626	0.015274							TRUE	0.717271	TRUE	1	2	1	83.3644				N	N	N	N
D2	C D6	Cyclo	UNKNOWN	SYBR	None				15.6734	15.6626	0.015274							TRUE	0.717271	TRUE	1	2	1	83.3644				N	N	N	N
D3	C D10	Cyclo	UNKNOWN	SYBR	None				21.9425	21.9482	0.00816098							TRUE	0.717271	TRUE	3	15	1	83.3594				N	N	N	N
D4	C D10	Cyclo	UNKNOWN	SYBR	None				21.954	21.9482	0.00816098							TRUE	0.717271	TRUE	3	15	1	83.3594				N	N	N	N
D5	I D2	Cyclo	UNKNOWN	SYBR	None				21.6138	21.6597	0.0649075							TRUE	0.717271	TRUE	3	15	1	83.2181				N	N	N	N
D6	I D2	Cyclo	UNKNOWN	SYBR	None				21.7056	21.6597	0.0649075							TRUE	0.717271	TRUE	3	15	1	83.2181				N	N	N	N
D7	I D4	Cyclo	UNKNOWN	SYBR	None				21.9333	21.9628	0.0417153							TRUE	0.717271	TRUE	3	15	1	83.0709				N	N	N	N
D8	I D4	Cyclo	UNKNOWN	SYBR	None				21.9923	21.9628	0.0417153							TRUE	0.717271	TRUE	3	15	1	83.0709				N	N	N	N
D9	I D6	Cyclo	UNKNOWN	SYBR	None				20.2802	20.244	0.0511184							TRUE	0.717271	TRUE	3	13	1	83.0679				N	N	N	N
D10	I D6	Cyclo	UNKNOWN	SYBR	None				20.2079	20.244	0.0511184							TRUE	0.717271	TRUE	3	13	1	83.0679				N	N	N	N
D11	I D10	Cyclo	UNKNOWN	SYBR	None				27.7206	27.7541	0.0474391							TRUE	0.717271	TRUE	3	21	1	83.2105				N	N	N	N
D12	I D10	Cyclo	UNKNOWN	SYBR	None				27.7876	27.7541	0.0474391							TRUE	0.717271	TRUE	3	21	1	83.2105				N	N	N	N
Analysis Type	Singleplex
Endogenous Control	Cyclo
RQ Min/Max Confidence Level	95.0
Reference Sample	C H T0

## Sheet: Analysis
Sample Name	Target Name	Cт	Cт Mean	ΔCт Mean	ΔΔCт	Fold Change			Sample Name	Target Name	Cт	ΔCт	ΔΔCт	Fold change
C H T0	HGF	24.3149	23.8197	8.1984	0				C H T0	HGF	24.3149	8.93893	0	1
C H T0	HGF	23.3245	23.8197	8.1984	0	1			C H T0	HGF	23.3245	7.45787	-1.48105	2.79152
C N T0	HGF	22.0614	22.5236	6.05672	-2.14168				C N T0	HGF	22.0614	5.51167	-3.42725	10.7574
C N T0	HGF	22.9858	22.5236	6.05672	-2.14168	4.41277			C N T0	HGF	22.9858	6.60176	-2.33716	5.05309
P H T0	HGF	24.006	24.3036	8.41305	0.214651				P H T0	HGF	24.006	7.95825	-0.980674	1.97339
P H T0	HGF	24.6013	24.3036	8.41305	0.214651	0.861755			P H T0	HGF	24.6013	8.86785	-0.0710764	1.0505
P N T0	HGF	26.842	26.8935	7.01298	-1.18542				P N T0	HGF	26.842	7.06167	-1.87725	3.67375
P N T0	HGF	26.945	26.8935	7.01298	-1.18542	2.2743			P N T0	HGF	26.945	6.96428	-1.97464	3.93031
C D2	HGF	31.3632	31.4378	12.4813	4.28294				C H T0	Cyclo	15.376
C D2	HGF	31.5123	31.4378	12.4813	4.28294	0.0513695			C H T0	Cyclo	15.8667
C D4	HGF	30.1304	30.0892	13.514	5.3156				C N T0	Cyclo	16.5497
C D4	HGF	30.048	30.0892	13.514	5.3156	0.0251098			C N T0	Cyclo	16.3841
C D6	HGF	28.9899	29.0519	13.3893	5.19086				P H T0	Cyclo	16.0477
C D6	HGF	29.1139	29.0519	13.3893	5.19086	0.0273775			P H T0	Cyclo	15.7334
C D10	HGF	33.2158	33.6414	11.6932	3.49478				P N T0	Cyclo	19.7804
C D10	HGF	34.0671	33.6414	11.6932	3.49478	0.0887088			P N T0	Cyclo	19.9807
I D2	HGF	36.772	35.2173	13.5576	5.35919
I D2	HGF	33.6627	35.2173	13.5576	5.35919	0.0243625
I D4	HGF	35.1592	35.207	13.2442	5.04579						Control	HGF KO
I D4	HGF	35.2548	35.207	13.2442	5.04579	0.0302737				Hepatocytes	1.89576	1.51194		1.2668	0.652579
I D6	HGF	35.3924	35.3119	15.0678	6.86944					NPCs	7.90523	3.80203		4.03354	0.181414
I D6	HGF	35.2314	35.3119	15.0678	6.86944	0.00855247
I D10	HGF	Undetermined												p-value - NPCs
I D10	HGF	Undetermined				Control	HGF KO							0.28722
C H T0	Cyclo	15.376	15.6213		Hepatocytes	1	0.861755
C H T0	Cyclo	15.8667	15.6213		NPCs	4.41277	2.2743
C N T0	Cyclo	16.5497	16.4669
C N T0	Cyclo	16.3841	16.4669
P H T0	Cyclo	16.0477	15.8906
P H T0	Cyclo	15.7334	15.8906
P N T0	Cyclo	19.7804	19.8805
P N T0	Cyclo	19.9807	19.8805
C D2	Cyclo	18.9777	18.9564
C D2	Cyclo	18.9352	18.9564
C D4	Cyclo	16.3248	16.5752
C D4	Cyclo	16.8255	16.5752
C D6	Cyclo	15.6518	15.6626
C D6	Cyclo	15.6734	15.6626
C D10	Cyclo	21.9425	21.9482
C D10	Cyclo	21.954	21.9482
I D2	Cyclo	21.6138	21.6597
I D2	Cyclo	21.7056	21.6597
I D4	Cyclo	21.9333	21.9628
I D4	Cyclo	21.9923	21.9628
I D6	Cyclo	20.2802	20.244
I D6	Cyclo	20.2079	20.244
I D10	Cyclo	27.7206	27.7541
I D10	Cyclo	27.7876	27.7541
