# Supplementary material for: Correction: Conditional Genetic Elimination of Hepatocyte Growth Factor in Mice Compromises Liver Regeneration after Partial Hepatectomy
Source: PLoS One. 2023 Feb 23;18(2):e0282358. doi: 10.1371/journal.pone.0282358 (PMC9949624; doi:10.1371/journal.pone.0282358)
Supplement: S1 File — (ZIP) [file pone.0282358.s001.zip › PLOS ONE images/Fig3C.xls]

## Sheet: Results
Block Type	96well
Chemistry	SYBR_GREEN
Experiment File Name	C:\Documents and Settings\Administrator\Desktop\Kari\Kari 12-9-11.eds
Experiment Run End Time	2011-12-09 16:19:30 PM EST
Instrument Type	steponeplus
Passive Reference	ROX
Well	Sample Name	Target Name	Task	Reporter	Quencher	RQ	RQ Min	RQ Max	Cт	Cт Mean	Cт SD	ΔCт	ΔCт Mean	ΔCт SE	HK Control ΔCт Mean	HK Control ΔCт SE	ΔΔCт	Automatic Ct Threshold	Ct Threshold	Automatic Baseline	Baseline Start	Baseline End	Efficiency	Tm1	Tm2	Tm3	Comments	HIGHSD	MTP
A1	Sample 1	HGF	UNKNOWN	SYBR	None				22.9695	23.6655	1.19374							TRUE	2.74533	TRUE	1	2	1	79.9327				Y	N
A2	Sample 1	HGF	UNKNOWN	SYBR	None				21.3094	23.6655	1.19374							TRUE	2.74533	TRUE	1	2	1	79.9327				Y	N
A3	Sample 1	HGF	UNKNOWN	SYBR	None				23.3722	23.6655	1.19374							TRUE	2.74533	TRUE	1	2	1	79.9337				Y	N
A4	Sample 1	HGF	UNKNOWN	SYBR	None				23.5079	23.6655	1.19374							TRUE	2.74533	TRUE	1	2	1	79.9337				Y	N
A5	Sample 1	HGF	UNKNOWN	SYBR	None				23.9079	23.6655	1.19374							TRUE	2.74533	TRUE	1	2	1	79.9416				Y	N
A6	Sample 1	HGF	UNKNOWN	SYBR	None				24.0711	23.6655	1.19374							TRUE	2.74533	TRUE	1	2	1	79.7926				Y	N
A7	Sample 1	HGF	UNKNOWN	SYBR	None				23.0519	23.6655	1.19374							TRUE	2.74533	TRUE	1	2	1	79.7913				Y	N
A8	Sample 1	HGF	UNKNOWN	SYBR	None				22.7142	23.6655	1.19374							TRUE	2.74533	TRUE	1	2	1	79.6423				Y	N
A9	Sample 1	HGF	UNKNOWN	SYBR	None				23.1564	23.6655	1.19374							TRUE	2.74533	TRUE	1	2	1	79.7881				Y	N
A10	Sample 1	HGF	UNKNOWN	SYBR	None				22.7117	23.6655	1.19374							TRUE	2.74533	TRUE	1	2	1	79.7881				Y	N
A11	Sample 1	HGF	UNKNOWN	SYBR	None				22.6985	23.6655	1.19374							TRUE	2.74533	TRUE	1	2	1	79.7804				Y	N
A12	Sample 1	HGF	UNKNOWN	SYBR	None				23.3221	23.6655	1.19374							TRUE	2.74533	TRUE	1	2	1	79.7804				Y	N
B1	Sample 1	HGF	UNKNOWN	SYBR	None				26.5346	23.6655	1.19374							TRUE	2.74533	TRUE	1	2	1	80.0818				Y	N
B2	Sample 1	HGF	UNKNOWN	SYBR	None				26.9258	23.6655	1.19374							TRUE	2.74533	TRUE	1	2	1	79.9327				Y	N
B3	Sample 1	HGF	UNKNOWN	SYBR	None				23.1388	23.6655	1.19374							TRUE	2.74533	TRUE	1	2	1	79.9337				Y	N
B4	Sample 1	HGF	UNKNOWN	SYBR	None				24.0926	23.6655	1.19374							TRUE	2.74533	TRUE	1	2	1	79.9337				Y	N
B5	Sample 1	HGF	UNKNOWN	SYBR	None				21.9636	23.6655	1.19374							TRUE	2.74533	TRUE	1	2	1	79.9416				Y	N
B6	Sample 1	HGF	UNKNOWN	SYBR	None				21.546	23.6655	1.19374							TRUE	2.74533	TRUE	1	2	1	79.7926				Y	N
B7	Sample 1	HGF	UNKNOWN	SYBR	None				22.9237	23.6655	1.19374							TRUE	2.74533	TRUE	1	2	1	79.6423				Y	N
B8	Sample 1	HGF	UNKNOWN	SYBR	None				23.2994	23.6655	1.19374							TRUE	2.74533	TRUE	1	2	1	79.6423				Y	N
B9	Sample 1	HGF	UNKNOWN	SYBR	None				25.9392	23.6655	1.19374							TRUE	2.74533	TRUE	1	2	1	79.7881				Y	N
B10	Sample 1	HGF	UNKNOWN	SYBR	None				26.3536	23.6655	1.19374							TRUE	2.74533	TRUE	1	2	1	79.7881				Y	N
B11	Sample 1	HGF	UNKNOWN	SYBR	None				22.84	23.6655	1.19374							TRUE	2.74533	TRUE	1	2	1	79.7804				Y	N
B12	Sample 1	HGF	UNKNOWN	SYBR	None				22.7583	23.6655	1.19374							TRUE	2.74533	TRUE	1	2	1	79.7804				Y	N
C1	Sample 1	HGF	UNKNOWN	SYBR	None				23.0271	23.6655	1.19374							TRUE	2.74533	TRUE	1	2	1	79.9327				Y	N
C2	Sample 1	HGF	UNKNOWN	SYBR	None				23.9185	23.6655	1.19374							TRUE	2.74533	TRUE	1	2	1	79.9327				Y	N
C3	Sample 1	HGF	UNKNOWN	SYBR	None				23.2005	23.6655	1.19374							TRUE	2.74533	TRUE	1	2	1	79.7846				Y	N
C4	Sample 1	HGF	UNKNOWN	SYBR	None				23.8306	23.6655	1.19374							TRUE	2.74533	TRUE	1	2	1	79.9337				Y	N
C5	Sample 1	HGF	UNKNOWN	SYBR	None				25.612	23.6655	1.19374							TRUE	2.74533	TRUE	1	2	1	79.7926				Y	N
C6	Sample 1	HGF	UNKNOWN	SYBR	None				25.1301	23.6655	1.19374							TRUE	2.74533	TRUE	1	2	1	79.7926				Y	N
C7	Sample 1	HGF	UNKNOWN	SYBR	None				23.1634	23.6655	1.19374							TRUE	2.74533	TRUE	1	2	1	79.6423				Y	N
C8	Sample 1	HGF	UNKNOWN	SYBR	None				24.1795	23.6655	1.19374							TRUE	2.74533	TRUE	1	2	1	79.6423				Y	N
C9	Sample 1	HGF	UNKNOWN	SYBR	None				23.1949	23.6655	1.19374							TRUE	2.74533	TRUE	1	2	1	79.639				Y	N
C10	Sample 1	HGF	UNKNOWN	SYBR	None				24.8086	23.6655	1.19374							TRUE	2.74533	TRUE	1	2	1	79.639				Y	N
C11	Sample 1	HGF	UNKNOWN	SYBR	None				23.2366	23.6655	1.19374							TRUE	2.74533	TRUE	1	2	1	79.7804				Y	N
C12	Sample 1	HGF	UNKNOWN	SYBR	None				23.953	23.6655	1.19374							TRUE	2.74533	TRUE	1	2	1	79.7804				Y	N
D1	Sample 1	HGF	UNKNOWN	SYBR	None				23.042	23.6655	1.19374							TRUE	2.74533	TRUE	1	2	1	79.9327				Y	N
D2	Sample 1	HGF	UNKNOWN	SYBR	None				23.5455	23.6655	1.19374							TRUE	2.74533	TRUE	1	2	1	79.9327				Y	N
D3	Sample 1	HGF	UNKNOWN	SYBR	None				22.7896	23.6655	1.19374							TRUE	2.74533	TRUE	1	2	1	79.9337				Y	N
D4	Sample 1	HGF	UNKNOWN	SYBR	None				23.7711	23.6655	1.19374							TRUE	2.74533	TRUE	1	2	1	79.9337				Y	N
D5	Sample 1	HGF	UNKNOWN	SYBR	None				23.0857	23.6655	1.19374							TRUE	2.74533	TRUE	1	2	1	79.7926				Y	N
D6	Sample 1	HGF	UNKNOWN	SYBR	None				22.8128	23.6655	1.19374							TRUE	2.74533	TRUE	1	2	1	79.7926				Y	N
D7	Sample 1	HGF	UNKNOWN	SYBR	None				22.7381	23.6655	1.19374							TRUE	2.74533	TRUE	1	2	1	79.6423				Y	N
D8	Sample 1	HGF	UNKNOWN	SYBR	None				23.8235	23.6655	1.19374							TRUE	2.74533	TRUE	1	2	1	79.6423				Y	N
D9	Sample 1	HGF	UNKNOWN	SYBR	None				24.6953	23.6655	1.19374							TRUE	2.74533	TRUE	1	2	1	79.639				Y	N
D10	Sample 1	HGF	UNKNOWN	SYBR	None				25.2108	23.6655	1.19374							TRUE	2.74533	TRUE	1	2	1	79.639				Y	N
D11	Sample 1	HGF	UNKNOWN	SYBR	None				23.9997	23.6655	1.19374							TRUE	2.74533	TRUE	1	2	1	79.7804				Y	N
D12	Sample 1	HGF	UNKNOWN	SYBR	None				24.0646	23.6655	1.19374							TRUE	2.74533	TRUE	1	2	1	79.7804				Y	N
E1	Sample 1	Cyclo	UNKNOWN	SYBR	None	1	0.730945	1.36809	15.4989	16.1303	1.03166		-7.53519	0.227731			0	TRUE	0.662372	TRUE	1	2	1	82.1691				Y	N
E2	Sample 1	Cyclo	UNKNOWN	SYBR	None	1	0.730945	1.36809	16.1483	16.1303	1.03166		-7.53519	0.227731			0	TRUE	0.662372	TRUE	1	2	1	82.1691	65.4702			Y	Y
E3	Sample 1	Cyclo	UNKNOWN	SYBR	None	1	0.730945	1.36809	14.9857	16.1303	1.03166		-7.53519	0.227731			0	TRUE	0.662372	TRUE	1	2	1	82.3196				Y	N
E4	Sample 1	Cyclo	UNKNOWN	SYBR	None	1	0.730945	1.36809	15.3312	16.1303	1.03166		-7.53519	0.227731			0	TRUE	0.662372	TRUE	1	2	1	82.3196				Y	N
E5	Sample 1	Cyclo	UNKNOWN	SYBR	None	1	0.730945	1.36809	15.3583	16.1303	1.03166		-7.53519	0.227731			0	TRUE	0.662372	TRUE	1	2	1	82.028				Y	N
E6	Sample 1	Cyclo	UNKNOWN	SYBR	None	1	0.730945	1.36809	15.623	16.1303	1.03166		-7.53519	0.227731			0	TRUE	0.662372	TRUE	1	2	1	82.028				Y	N
E7	Sample 1	Cyclo	UNKNOWN	SYBR	None	1	0.730945	1.36809	14.1033	16.1303	1.03166		-7.53519	0.227731			0	TRUE	0.662372	TRUE	1	2	1	82.0271				Y	N
E8	Sample 1	Cyclo	UNKNOWN	SYBR	None	1	0.730945	1.36809	15.944	16.1303	1.03166		-7.53519	0.227731			0	TRUE	0.662372	TRUE	1	2	1	81.8781				Y	N
E9	Sample 1	Cyclo	UNKNOWN	SYBR	None	1	0.730945	1.36809	16.8115	16.1303	1.03166		-7.53519	0.227731			0	TRUE	0.662372	TRUE	1	2	1	81.8752				Y	N
E10	Sample 1	Cyclo	UNKNOWN	SYBR	None	1	0.730945	1.36809	16.5316	16.1303	1.03166		-7.53519	0.227731			0	TRUE	0.662372	TRUE	1	2	1	81.8752				Y	N
E11	Sample 1	Cyclo	UNKNOWN	SYBR	None	1	0.730945	1.36809	15.8012	16.1303	1.03166		-7.53519	0.227731			0	TRUE	0.662372	TRUE	1	2	1	82.0175				Y	N
E12	Sample 1	Cyclo	UNKNOWN	SYBR	None	1	0.730945	1.36809	15.2191	16.1303	1.03166		-7.53519	0.227731			0	TRUE	0.662372	TRUE	1	2	1	82.1666				Y	N
F1	Sample 1	Cyclo	UNKNOWN	SYBR	None	1	0.730945	1.36809	18.7317	16.1303	1.03166		-7.53519	0.227731			0	TRUE	0.662372	TRUE	1	2	1	82.1691	65.172			Y	Y
F2	Sample 1	Cyclo	UNKNOWN	SYBR	None	1	0.730945	1.36809	18.5806	16.1303	1.03166		-7.53519	0.227731			0	TRUE	0.662372	TRUE	1	2	1	82.1691	65.4702			Y	Y
F3	Sample 1	Cyclo	UNKNOWN	SYBR	None	1	0.730945	1.36809	16.3687	16.1303	1.03166		-7.53519	0.227731			0	TRUE	0.662372	TRUE	1	2	1	82.3196				Y	N
F4	Sample 1	Cyclo	UNKNOWN	SYBR	None	1	0.730945	1.36809	16.1252	16.1303	1.03166		-7.53519	0.227731			0	TRUE	0.662372	TRUE	1	2	1	82.3196				Y	N
F5	Sample 1	Cyclo	UNKNOWN	SYBR	None	1	0.730945	1.36809	15.6969	16.1303	1.03166		-7.53519	0.227731			0	TRUE	0.662372	TRUE	1	2	1	82.028				Y	N
F6	Sample 1	Cyclo	UNKNOWN	SYBR	None	1	0.730945	1.36809	16.8815	16.1303	1.03166		-7.53519	0.227731			0	TRUE	0.662372	TRUE	1	2	1	82.028				Y	N
F7	Sample 1	Cyclo	UNKNOWN	SYBR	None	1	0.730945	1.36809	14.8211	16.1303	1.03166		-7.53519	0.227731			0	TRUE	0.662372	TRUE	1	2	1	82.0271				Y	N
F8	Sample 1	Cyclo	UNKNOWN	SYBR	None	1	0.730945	1.36809	15.7639	16.1303	1.03166		-7.53519	0.227731			0	TRUE	0.662372	TRUE	1	2	1	82.0271				Y	N
F9	Sample 1	Cyclo	UNKNOWN	SYBR	None	1	0.730945	1.36809	17.9305	16.1303	1.03166		-7.53519	0.227731			0	TRUE	0.662372	TRUE	1	2	1	81.8752				Y	N
F10	Sample 1	Cyclo	UNKNOWN	SYBR	None	1	0.730945	1.36809	18.1592	16.1303	1.03166		-7.53519	0.227731			0	TRUE	0.662372	TRUE	1	2	1	81.8752				Y	N
F11	Sample 1	Cyclo	UNKNOWN	SYBR	None	1	0.730945	1.36809	15.2531	16.1303	1.03166		-7.53519	0.227731			0	TRUE	0.662372	TRUE	1	2	1	82.0175				Y	N
F12	Sample 1	Cyclo	UNKNOWN	SYBR	None	1	0.730945	1.36809	15.4884	16.1303	1.03166		-7.53519	0.227731			0	TRUE	0.662372	TRUE	1	2	1	82.1666				Y	N
G1	Sample 1	Cyclo	UNKNOWN	SYBR	None	1	0.730945	1.36809	16.6266	16.1303	1.03166		-7.53519	0.227731			0	TRUE	0.662372	TRUE	1	2	1	82.3182				Y	N
G2	Sample 1	Cyclo	UNKNOWN	SYBR	None	1	0.730945	1.36809	16.6441	16.1303	1.03166		-7.53519	0.227731			0	TRUE	0.662372	TRUE	1	2	1	82.3182				Y	N
G3	Sample 1	Cyclo	UNKNOWN	SYBR	None	1	0.730945	1.36809	14.01	16.1303	1.03166		-7.53519	0.227731			0	TRUE	0.662372	TRUE	1	2	1	82.4687				Y	N
G4	Sample 1	Cyclo	UNKNOWN	SYBR	None	1	0.730945	1.36809	15.2073	16.1303	1.03166		-7.53519	0.227731			0	TRUE	0.662372	TRUE	1	2	1	82.3196	64.8732			Y	Y
G5	Sample 1	Cyclo	UNKNOWN	SYBR	None	1	0.730945	1.36809	16.3355	16.1303	1.03166		-7.53519	0.227731			0	TRUE	0.662372	TRUE	1	2	1	82.028				Y	N
G6	Sample 1	Cyclo	UNKNOWN	SYBR	None	1	0.730945	1.36809	16.9195	16.1303	1.03166		-7.53519	0.227731			0	TRUE	0.662372	TRUE	1	2	1	82.028				Y	N
G7	Sample 1	Cyclo	UNKNOWN	SYBR	None	1	0.730945	1.36809	14.9836	16.1303	1.03166		-7.53519	0.227731			0	TRUE	0.662372	TRUE	1	2	1	82.0271				Y	N
G8	Sample 1	Cyclo	UNKNOWN	SYBR	None	1	0.730945	1.36809	15.5835	16.1303	1.03166		-7.53519	0.227731			0	TRUE	0.662372	TRUE	1	2	1	82.0271				Y	N
G9	Sample 1	Cyclo	UNKNOWN	SYBR	None	1	0.730945	1.36809	16.4213	16.1303	1.03166		-7.53519	0.227731			0	TRUE	0.662372	TRUE	1	2	1	81.8752				Y	N
G10	Sample 1	Cyclo	UNKNOWN	SYBR	None	1	0.730945	1.36809	17.5035	16.1303	1.03166		-7.53519	0.227731			0	TRUE	0.662372	TRUE	1	2	1	81.8752				Y	N
G11	Sample 1	Cyclo	UNKNOWN	SYBR	None	1	0.730945	1.36809	14.7324	16.1303	1.03166		-7.53519	0.227731			0	TRUE	0.662372	TRUE	1	2	1	82.1666				Y	N
G12	Sample 1	Cyclo	UNKNOWN	SYBR	None	1	0.730945	1.36809	15.9697	16.1303	1.03166		-7.53519	0.227731			0	TRUE	0.662372	TRUE	1	2	1	82.1666				Y	N
H1	Sample 1	Cyclo	UNKNOWN	SYBR	None	1	0.730945	1.36809	15.5213	16.1303	1.03166		-7.53519	0.227731			0	TRUE	0.662372	TRUE	1	2	1	82.4673				Y	N
H2	Sample 1	Cyclo	UNKNOWN	SYBR	None	1	0.730945	1.36809	15.9716	16.1303	1.03166		-7.53519	0.227731			0	TRUE	0.662372	TRUE	1	2	1	82.3182				Y	N
H3	Sample 1	Cyclo	UNKNOWN	SYBR	None	1	0.730945	1.36809	16.7657	16.1303	1.03166		-7.53519	0.227731			0	TRUE	0.662372	TRUE	1	2	1	82.4687				Y	N
H4	Sample 1	Cyclo	UNKNOWN	SYBR	None	1	0.730945	1.36809	17.516	16.1303	1.03166		-7.53519	0.227731			0	TRUE	0.662372	TRUE	1	2	1	82.4687				Y	N
H5	Sample 1	Cyclo	UNKNOWN	SYBR	None	1	0.730945	1.36809	17.2517	16.1303	1.03166		-7.53519	0.227731			0	TRUE	0.662372	TRUE	1	2	1	82.177				Y	N
H6	Sample 1	Cyclo	UNKNOWN	SYBR	None	1	0.730945	1.36809	16.2674	16.1303	1.03166		-7.53519	0.227731			0	TRUE	0.662372	TRUE	1	2	1	82.177				Y	N
H7	Sample 1	Cyclo	UNKNOWN	SYBR	None	1	0.730945	1.36809	16.2445	16.1303	1.03166		-7.53519	0.227731			0	TRUE	0.662372	TRUE	1	2	1	82.1762				Y	N
H8	Sample 1	Cyclo	UNKNOWN	SYBR	None	1	0.730945	1.36809	15.922	16.1303	1.03166		-7.53519	0.227731			0	TRUE	0.662372	TRUE	1	2	1	82.1762				Y	N
H9	Sample 1	Cyclo	UNKNOWN	SYBR	None	1	0.730945	1.36809	15.4085	16.1303	1.03166		-7.53519	0.227731			0	TRUE	0.662372	TRUE	1	2	1	82.0243				Y	N
H10	Sample 1	Cyclo	UNKNOWN	SYBR	None	1	0.730945	1.36809	16.5493	16.1303	1.03166		-7.53519	0.227731			0	TRUE	0.662372	TRUE	1	2	1	82.0243				Y	N
H11	Sample 1	Cyclo	UNKNOWN	SYBR	None	1	0.730945	1.36809	16.683	16.1303	1.03166		-7.53519	0.227731			0	TRUE	0.662372	TRUE	1	2	1	82.3158				Y	N
H12	Sample 1	Cyclo	UNKNOWN	SYBR	None	1	0.730945	1.36809	16.0578	16.1303	1.03166		-7.53519	0.227731			0	TRUE	0.662372	TRUE	1	2	1	82.3158				Y	N
Analysis Type	Singleplex
Endogenous Control	HGF
RQ Min/Max Confidence Level	95.0
Reference Sample	Sample 1

## Sheet: Analysis
Well	Target Name	Cт	Avg Cт	Avg avg	ΔCт	ΔΔCт	Fold change
A1	71-HGF-1	22.9695							T0	D2	D4	D6
A2	71-HGF-1	21.3094	22.1395					Control	1	0.644172	0.906648	1.12161
A3	72-HGF-1	23.3722						HGF KO	0.65356	0.41894	0.635213	0.461582
A4	72-HGF-1	23.5079	23.44
A5	73-HGF-1	23.9079
A6	73-HGF-1	24.0711	23.9895
A7	74-HGF-1	23.0519
A8	74-HGF-1	22.7142	22.8831
A9	75-HGF-1	23.1564
A10	75-HGF-1	22.7117	22.9341
A11	76-HGF-1	22.6985
A12	76-HGF-1	23.3221	23.0103
Avg D6 C	HGF			22.6522	6.81261	0.165572	1.12161
Avg D6 KO	HGF			23.4799	8.09353	-1.11534	0.461582
B1	77-HGF-1	26.5346
B2	77-HGF-1	26.9258	26.7302
B3	78-HGF-1	23.1388
B4	78-HGF-1	24.0926	23.6157
B5	79-HGF-1	21.9636
B6	79-HGF-1	21.546	21.7548
B7	80-HGF-1	22.9237
B8	80-HGF-1	23.2994	23.1115
B9	81-HGF-1	25.9392
B10	81-HGF-1	26.3536	26.1464
B11	82-HGF-1	22.84						pooled samples from n>3 and RT-PCR was repeated at least twice.
B12	82-HGF-1	22.7583	22.7991
Avg D4 C	HGF			23.8655	7.11957	-0.141385	0.906648
Avg D4 KO	HGF			24.1871	7.63287	-0.654688	0.635213
C1	88-HGF-1	23.0271
C2	88-HGF-1	23.9185	23.4728
C3	89-HGF-1	23.2005
C4	89-HGF-1	23.8306	23.5155
C5	90-HGF-1	25.612
C6	90-HGF-1	25.1301	25.371
C7	91-HGF-1	23.1634
C8	91-HGF-1	24.1795	23.6714
C9	93-HGF-1	23.1949
C10	93-HGF-1	24.8086	24.0018	23.7983	7.64155	-0.663361	0.631406
C11	94-HGF-1	23.2366
C12	94-HGF-1	23.953	23.5948
Avg D2 C	HGF			23.5721	7.61267	-0.634481	0.644172
Avg D2 KO	HGF			24.1208	8.23337	-1.25518	0.41894
D1	1-HGF	23.042
D2	1-HGF	23.5455	23.2937
D3	2-HGF	22.7896
D4	2-HGF	23.7711	23.2804
D5	8-HGF	23.0857
D6	8-HGF	22.8128	22.9493
D7	9-HGF	22.7381
D8	9-HGF	23.8235	23.2808
D9	10-HGF	24.6953
D10	10-HGF	25.2108	24.953
D11	11-HGF-2	23.9997
D12	11-HGF-2	24.0646	24.0321
Avg T0 C	HGF			23.1746	6.97819	0	1
Avg T0 KO	HGF			24.0885	7.5918	-0.613609	0.65356
E1	71-cyclo	15.4989
E2	71-cyclo	16.1483	15.8236
E3	72-cyclo	14.9857
E4	72-cyclo	15.3312	15.1584
E5	73-cyclo	15.3583
E6	73-cyclo	15.623	15.4907
E7	74-cyclo	14.1033
E8	74-cyclo	15.944	15.0236
E9	75-cyclo	16.8115
E10	75-cyclo	16.5316	16.6716
E11	76-cyclo	15.8012
E12	76-cyclo	15.2191	15.5101
Avg D6 C	cyclo			15.8396
Avg D6 KO	cyclo			15.3864
F1	77-cyclo	18.7317
F2	77-cyclo	18.5806	18.6562
F3	78-cyclo	16.3687
F4	78-cyclo	16.1252	16.247
F5	79-cyclo	15.6969
F6	79-cyclo	16.8815	16.2892
F7	80-cyclo	14.8211
F8	80-cyclo	15.7639	15.2925
F9	81-cyclo	17.9305
F10	81-cyclo	18.1592	18.0449
F11	82-cyclo	15.2531
F12	82-cyclo	15.4884	15.3707
Avg D4 C	cyclo			16.746
Avg D4 KO	cyclo			16.5542
G1	88-cyclo	16.6266
G2	88-cyclo	16.6441	16.6353
G3	89-cyclo	14.01
G4	89-cyclo	15.2073	14.6087
G5	90-cyclo	16.3355
G6	90-cyclo	16.9195	16.6275
G7	91-cyclo	14.9836
G8	91-cyclo	15.5835	15.2835
G9	93-cyclo	16.4213
G10	93-cyclo	17.5035	16.9624	16.1567
G11	94-cyclo	14.7324
G12	94-cyclo	15.9697	15.351
Avg D2 C				15.9594
Avg D2 KO				15.8874
H1	1-cyclo	15.5213
H2	1-cyclo	15.9716	15.7464
H3	2-cyclo	16.7657
H4	2-cyclo	17.516	17.1408
H5	8-cyclo	17.2517
H6	8-cyclo	16.2674	16.7596
H7	9-cyclo	16.2445
H8	9-cyclo	15.922	16.0832
H9	10-cyclo	15.4085
H10	10-cyclo	16.5493	15.9789
H11	11-cyclo-2	16.683
H12	11-cyclo-2	16.0578	16.3704
Avg T0 C	cyclo			16.1964
Avg T0 KO	cyclo			16.4967

## Sheet: 2nd analysis
Well	Target Name	Cт	Avg Cт	ΔCт	ΔΔCт	Fold change				T0	D2	D4	D6
A1	71-HGF-1	22.9695							Control	1.61226	1.09699	1.91843	1.86324
A2	71-HGF-1	21.3094	22.1395	6.31589	-1.23137	2.3479	D6 Mx Control		HGF KO	1.31629	0.716289	0.96621	0.717119
A3	72-HGF-1	23.3722
A4	72-HGF-1	23.5079	23.44	8.2816	0.73434	0.601093	D6 Mx KO			0.834292	0.761685	2.00551	0.917152
A5	73-HGF-1	23.9079								1.19021	0.480573	0.248047	0.276934
A6	73-HGF-1	24.0711	23.9895	8.49883	0.951567	0.517071	D6 Mx KO
A7	74-HGF-1	23.0519
A8	74-HGF-1	22.7142	22.8831	7.85943	0.312165	0.805432	D6 Tam Control
A9	75-HGF-1	23.1564
A10	75-HGF-1	22.7117	22.9341	6.26253	-1.28473	2.43637	D6 Tam Control
A11	76-HGF-1	22.6985
A12	76-HGF-1	23.3221	23.0103	7.50015	-0.0471106	1.03319	D6 Tam KO
B1	77-HGF-1	26.5346
B2	77-HGF-1	26.9258	26.7302	8.07406	0.526799	0.694093	D4 Mx Control
B3	78-HGF-1	23.1388
B4	78-HGF-1	24.0926	23.6157	7.36873	-0.178533	1.13173	D4 Mx KO
B5	79-HGF-1	21.9636
B6	79-HGF-1	21.546	21.7548	5.46562	-2.08164	4.23289	D4 Tam Control
B7	80-HGF-1	22.9237
B8	80-HGF-1	23.2994	23.1115	7.81904	0.271775	0.8283	D4 Tam Control
B9	81-HGF-1	25.9392
B10	81-HGF-1	26.3536	26.1464	8.1015	0.554239	0.681016	D4 Tam KO
B11	82-HGF-1	22.84
B12	82-HGF-1	22.7583	22.7991	7.4284	-0.118866	1.08588	D4 Tam KO
C1	88-HGF-1	23.0271
C2	88-HGF-1	23.9185	23.4728	6.83745	-0.709809	1.63559	D2 Mx Control
C3	89-HGF-1	23.2005
C4	89-HGF-1	23.8306	23.5155	8.90685	1.35959	0.389692	D2 Mx KO
C5	90-HGF-1	25.612
C6	90-HGF-1	25.1301	25.371	8.74354	1.19628	0.4364	D2 Mx KO
C7	91-HGF-1	23.1634
C8	91-HGF-1	24.1795	23.6714	8.38788	0.840622	0.558403	D2 Tam Control
C9	93-HGF-1	23.1949
C10	93-HGF-1	24.8086	24.0018	7.03936	-0.507905	1.42198	D2 Tam KO
C11	94-HGF-1	23.2366
C12	94-HGF-1	23.953	23.5948	8.24374	0.696477	0.617077	D2 Tam KO
D1	1-HGF	23.042
D2	1-HGF	23.5455	23.2937	7.54726	0	1	T0 Mx Control
D3	2-HGF	22.7896
D4	2-HGF	23.7711	23.2804	6.13954	-1.40772	2.65318	T0 Mx KO
D5	8-HGF	23.0857
D6	8-HGF	22.8128	22.9493	6.1897	-1.35756	2.56251	T0 Tam Control
D7	9-HGF	22.7381
D8	9-HGF	23.8235	23.2808	7.1976	-0.349664	1.27426	T0 Tam Control
D9	10-HGF	24.6953
D10	10-HGF	25.2108	24.953	8.97417	1.42691	0.371927	T0 Tam KO
D11	11-HGF-2	23.9997
D12	11-HGF-2	24.0646	24.0321	7.66168	0.114419	0.923755	T0 Tam KO
E1	71-cyclo	15.4989
E2	71-cyclo	16.1483	15.8236
E3	72-cyclo	14.9857
E4	72-cyclo	15.3312	15.1584
E5	73-cyclo	15.3583
E6	73-cyclo	15.623	15.4907
E7	74-cyclo	14.1033
E8	74-cyclo	15.944	15.0236
E9	75-cyclo	16.8115
E10	75-cyclo	16.5316	16.6716
E11	76-cyclo	15.8012
E12	76-cyclo	15.2191	15.5101
F1	77-cyclo	18.7317
F2	77-cyclo	18.5806	18.6562
F3	78-cyclo	16.3687
F4	78-cyclo	16.1252	16.247
F5	79-cyclo	15.6969
F6	79-cyclo	16.8815	16.2892
F7	80-cyclo	14.8211
F8	80-cyclo	15.7639	15.2925
F9	81-cyclo	17.9305
F10	81-cyclo	18.1592	18.0449
F11	82-cyclo	15.2531
F12	82-cyclo	15.4884	15.3707
G1	88-cyclo	16.6266
G2	88-cyclo	16.6441	16.6353
G3	89-cyclo	14.01
G4	89-cyclo	15.2073	14.6087
G5	90-cyclo	16.3355
G6	90-cyclo	16.9195	16.6275
G7	91-cyclo	14.9836
G8	91-cyclo	15.5835	15.2835
G9	93-cyclo	16.4213
G10	93-cyclo	17.5035	16.9624
G11	94-cyclo	14.7324
G12	94-cyclo	15.9697	15.351
H1	1-cyclo	15.5213
H2	1-cyclo	15.9716	15.7464
H3	2-cyclo	16.7657
H4	2-cyclo	17.516	17.1408
H5	8-cyclo	17.2517
H6	8-cyclo	16.2674	16.7596
H7	9-cyclo	16.2445
H8	9-cyclo	15.922	16.0832
H9	10-cyclo	15.4085
H10	10-cyclo	16.5493	15.9789
H11	11-cyclo-2	16.683
H12	11-cyclo-2	16.0578	16.3704

## Sheet: Analysis3
Target Name	Cт	ΔCт	Average C	ΔΔCт	Fold change
71-HGF-1	22.9695	7.47066		0.492474	0.710805
71-HGF-1	21.3094	5.16112		-1.81707	3.52365			T0	D2	D4	D6
72-HGF-1	23.3722	8.38645		1.40826	0.376766		Control	1.6591	0.766861	1.24278	1.48909		0.936294	0.527084	1.71885	1.13538
72-HGF-1	23.5079	8.17676		1.19857	0.435707		HGF KO	0.897091	0.494938	0.675271	0.504366		0.72852	0.325987	0.273718	0.274946
73-HGF-1	23.9079	8.54953		1.57135	0.336494
73-HGF-1	24.0711	8.44812		1.46994	0.360998
74-HGF-1	23.0519	8.94864		1.97045	0.255173
74-HGF-1	22.7142	6.77022		-0.207971	1.15506
75-HGF-1	23.1564	6.34497		-0.63322	1.55102
75-HGF-1	22.7117	6.18009		-0.798097	1.73881
76-HGF-1	22.6985	6.89729		-0.080893	1.05767
76-HGF-1	23.3221	8.10301		1.12482	0.458559
Avg D6 C
Avg D6 KO
77-HGF-1	26.5346	7.80293		0.824742	0.564583
77-HGF-1	26.9258	8.34519		1.367	0.387695
78-HGF-1	23.1388	6.77008		-0.208108	1.15517
78-HGF-1	24.0926	7.96738		0.989192	0.50376
79-HGF-1	21.9636	6.26673		-0.711462	1.63746
79-HGF-1	21.546	4.66451		-2.31368	4.97148
80-HGF-1	22.9237	8.10261		1.12442	0.458686
80-HGF-1	23.2994	7.53547		0.557278	0.679583
81-HGF-1	25.9392	8.00869		1.0305	0.489539
81-HGF-1	26.3536	8.19431		1.21612	0.430438
82-HGF-1	22.84	7.58688		0.608697	0.655789
82-HGF-1	22.7583	7.26991		0.29172	0.816928
Avg D4 C
Avg D4 KO
88-HGF-1	23.0271	6.40055		-0.577642	1.49241
88-HGF-1	23.9185	7.27436		0.296174	0.81441
89-HGF-1	23.2005	9.19042		2.21224	0.2158
89-HGF-1	23.8306	8.62328		1.6451	0.319725
90-HGF-1	25.612	9.27654		2.29836	0.203294
90-HGF-1	25.1301	8.21053		1.23234	0.425625
91-HGF-1	23.1634	8.1798		1.20161	0.434789
91-HGF-1	24.1795	8.59597		1.61778	0.325836
93-HGF-1	23.1949	6.77362		-0.204568	1.15234
93-HGF-1	24.8086	7.30509		0.326907	0.797244
94-HGF-1	23.2366	8.50417		1.52599	0.347242
94-HGF-1	23.953	7.98331		1.00512	0.498229
Avg D2 C
Avg D2 KO
1-HGF	23.042	7.52065					0	1
1-HGF	23.5455	7.57388					0.0532293	0.963777
2-HGF	22.7896	6.02396		-0.954223	1.93754
2-HGF	23.7711	6.25512		-0.723072	1.65069
8-HGF	23.0857	5.83398					-1.68666	3.21912
8-HGF	22.8128	6.54542					-0.975225	1.96595
9-HGF	22.7381	6.49364					-1.027	2.03779
9-HGF	23.8235	7.90155					0.380903	0.767957
10-HGF	24.6953	9.28687		2.30868	0.201845
10-HGF	25.2108	8.66147		1.68328	0.311373
11-HGF-2	23.9997	7.31664		0.338448	0.790892
11-HGF-2	24.0646	8.00673		1.02854	0.490207
Avg T0 C			6.97819	0	1
Avg T0 KO
71-cyclo	15.4989
71-cyclo	16.1483
72-cyclo	14.9857
72-cyclo	15.3312
73-cyclo	15.3583
73-cyclo	15.623
74-cyclo	14.1033
74-cyclo	15.944
75-cyclo	16.8115
75-cyclo	16.5316
76-cyclo	15.8012
76-cyclo	15.2191
Avg D6 C
Avg D6 KO
77-cyclo	18.7317
77-cyclo	18.5806
78-cyclo	16.3687
78-cyclo	16.1252
79-cyclo	15.6969
79-cyclo	16.8815
80-cyclo	14.8211
80-cyclo	15.7639
81-cyclo	17.9305
81-cyclo	18.1592
82-cyclo	15.2531
82-cyclo	15.4884
Avg D4 C
Avg D4 KO
88-cyclo	16.6266
88-cyclo	16.6441
89-cyclo	14.01
89-cyclo	15.2073
90-cyclo	16.3355
90-cyclo	16.9195
91-cyclo	14.9836
91-cyclo	15.5835
93-cyclo	16.4213
93-cyclo	17.5035
94-cyclo	14.7324
94-cyclo	15.9697
Avg D2 C
Avg D2 KO
1-cyclo	15.5213
1-cyclo	15.9716
2-cyclo	16.7657
2-cyclo	17.516
8-cyclo	17.2517
8-cyclo	16.2674
9-cyclo	16.2445
9-cyclo	15.922
10-cyclo	15.4085
10-cyclo	16.5493
11-cyclo-2	16.683
11-cyclo-2	16.0578
Avg T0 C
Avg T0 KO
