# Supplementary material for: Correction: Conditional Genetic Elimination of Hepatocyte Growth Factor in Mice Compromises Liver Regeneration after Partial Hepatectomy
Source: PLoS One. 2023 Feb 23;18(2):e0282358. doi: 10.1371/journal.pone.0282358 (PMC9949624; doi:10.1371/journal.pone.0282358)
Supplement: S1 File — (ZIP) [file pone.0282358.s001.zip › PLOS ONE images/Fig4A.xls]

## Sheet: Results
Block Type	96well
Chemistry	SYBR_GREEN
Experiment File Name	C:\Documents and Settings\Administrator\Desktop\Kari 1-17-12.eds
Experiment Run End Time	2012-01-17 15:50:32 PM EST
Instrument Type	steponeplus
Passive Reference	ROX
Well	Sample Name	Target Name	Task	Reporter	Quencher	RQ	RQ Min	RQ Max	Cт	Cт Mean	Cт SD	ΔCт	ΔCт Mean	ΔCт SE	HK Control ΔCт Mean	HK Control ΔCт SE	ΔΔCт	Automatic Ct Threshold	Ct Threshold	Automatic Baseline	Baseline Start	Baseline End	Efficiency	Tm1	Tm2	Tm3	Comments
A1	Control	HGF	UNKNOWN	SYBR	None	1	0.936412	1.06791	29.7639	29.699	0.0570749		13.5266	0.034139			0	TRUE	2.07167	TRUE	1	2	1	75.9126
A2	Control	HGF	UNKNOWN	SYBR	None	1	0.936412	1.06791	29.6567	29.699	0.0570749		13.5266	0.034139			0	TRUE	2.07167	TRUE	1	2	1	75.9126
A3	Control	HGF	UNKNOWN	SYBR	None	1	0.936412	1.06791	29.6764	29.699	0.0570749		13.5266	0.034139			0	TRUE	2.07167	TRUE	1	2	1	75.9116
A4	10ng	HGF	UNKNOWN	SYBR	None	0.694601	0.509884	0.946237	30.3746	30.5034	0.242564		14.0524	0.160643			0.525743	TRUE	2.07167	TRUE	1	2	1	75.9116
A5	10ng	HGF	UNKNOWN	SYBR	None	0.694601	0.509884	0.946237	30.3525	30.5034	0.242564		14.0524	0.160643			0.525743	TRUE	2.07167	TRUE	1	2	1	75.9223
A6	10ng	HGF	UNKNOWN	SYBR	None	0.694601	0.509884	0.946237	30.7832	30.5034	0.242564		14.0524	0.160643			0.525743	TRUE	2.07167	TRUE	1	2	1	75.9223
A7	20ng	HGF	UNKNOWN	SYBR	None	0.539866	0.478474	0.609136	30.9102	30.8012	0.094906		14.416	0.0627285			0.889326	TRUE	2.07167	TRUE	1	2	1	75.623
A8	20ng	HGF	UNKNOWN	SYBR	None	0.539866	0.478474	0.609136	30.7371	30.8012	0.094906		14.416	0.0627285			0.889326	TRUE	2.07167	TRUE	1	2	1	75.623
A9	20ng	HGF	UNKNOWN	SYBR	None	0.539866	0.478474	0.609136	30.7562	30.8012	0.094906		14.416	0.0627285			0.889326	TRUE	2.07167	TRUE	1	2	1	75.618
A10	40ng	HGF	UNKNOWN	SYBR	None	0.445094	0.293882	0.674109	31.5984	31.2268	0.369526		14.6945	0.215698			1.16782	TRUE	2.07167	TRUE	1	2	1	75.618
A11	40ng	HGF	UNKNOWN	SYBR	None	0.445094	0.293882	0.674109	31.2227	31.2268	0.369526		14.6945	0.215698			1.16782	TRUE	2.07167	TRUE	1	2	1	75.6121
A12	40ng	HGF	UNKNOWN	SYBR	None	0.445094	0.293882	0.674109	30.8594	31.2268	0.369526		14.6945	0.215698			1.16782	TRUE	2.07167	TRUE	1	2	1	75.7611
B1	80ng	HGF	UNKNOWN	SYBR	None	0.51346	0.474273	0.555886	31.3461	31.3951	0.0622564		14.4883	0.0412528			0.961675	TRUE	2.07167	TRUE	1	2	1	75.9126
B2	80ng	HGF	UNKNOWN	SYBR	None	0.51346	0.474273	0.555886	31.374	31.3951	0.0622564		14.4883	0.0412528			0.961675	TRUE	2.07167	TRUE	1	2	1	75.9126
B3	80ng	HGF	UNKNOWN	SYBR	None	0.51346	0.474273	0.555886	31.4651	31.3951	0.0622564		14.4883	0.0412528			0.961675	TRUE	2.07167	TRUE	1	2	1	75.9116
B4	Control	Cyclo	UNKNOWN	SYBR	None				16.1765	16.1724	0.0154553							TRUE	2.15193	TRUE	1	2	1	82.171
B5	Control	Cyclo	UNKNOWN	SYBR	None				16.1553	16.1724	0.0154553							TRUE	2.15193	TRUE	1	2	1	82.1815
B6	Control	Cyclo	UNKNOWN	SYBR	None				16.1854	16.1724	0.0154553							TRUE	2.15193	TRUE	1	2	1	82.1815
B7	10ng	Cyclo	UNKNOWN	SYBR	None				16.5645	16.451	0.136313							TRUE	2.15193	TRUE	1	2	1	82.0312
B8	10ng	Cyclo	UNKNOWN	SYBR	None				16.4888	16.451	0.136313							TRUE	2.15193	TRUE	1	2	1	81.8822
B9	10ng	Cyclo	UNKNOWN	SYBR	None				16.2998	16.451	0.136313							TRUE	2.15193	TRUE	1	2	1	82.0276
B10	20ng	Cyclo	UNKNOWN	SYBR	None				16.4432	16.3852	0.052891							TRUE	2.15193	TRUE	1	2	1	82.0276
B11	20ng	Cyclo	UNKNOWN	SYBR	None				16.3728	16.3852	0.052891							TRUE	2.15193	TRUE	1	2	1	82.0216
B12	20ng	Cyclo	UNKNOWN	SYBR	None				16.3396	16.3852	0.052891							TRUE	2.15193	TRUE	1	2	1	82.0216
C1	40ng	Cyclo	UNKNOWN	SYBR	None				16.495	16.5324	0.0550194							TRUE	2.15193	TRUE	1	2	1	82.1731
C2	40ng	Cyclo	UNKNOWN	SYBR	None				16.5956	16.5324	0.0550194							TRUE	2.15193	TRUE	1	2	1	82.1731
C3	40ng	Cyclo	UNKNOWN	SYBR	None				16.5066	16.5324	0.0550194							TRUE	2.15193	TRUE	1	2	1	82.32
C4	80ng	Cyclo	UNKNOWN	SYBR	None				16.8861	16.9067	0.0350647							TRUE	2.15193	TRUE	1	2	1	82.32
C5	80ng	Cyclo	UNKNOWN	SYBR	None				16.8869	16.9067	0.0350647							TRUE	2.15193	TRUE	1	2	1	82.1815
C6	80ng	Cyclo	UNKNOWN	SYBR	None				16.9472	16.9067	0.0350647							TRUE	2.15193	TRUE	1	2	1	82.1815
Analysis Type	Singleplex
Endogenous Control	Cyclo
RQ Min/Max Confidence Level	95.0
Reference Sample	Control

## Sheet: Analysis
		Cт	Cт Mean	ΔCт Mean	ΔΔCт	Average	Fold change	Percent
Control	HGF	29.7639	29.699	13.5266	0
Control	HGF	29.6567	29.699	13.5266	0
Control	HGF	29.6764	29.699	13.5266	0	0	1	100
10ng	HGF	30.3746	30.5034	14.0524	0.525743
10ng	HGF	30.3525	30.5034	14.0524	0.525743
10ng	HGF	30.7832	30.5034	14.0524	0.525743	0.525743	0.694601	69.4601
20ng	HGF	30.9102	30.8012	14.416	0.889326
20ng	HGF	30.7371	30.8012	14.416	0.889326
20ng	HGF	30.7562	30.8012	14.416	0.889326	0.889326	0.539866	53.9866
40ng	HGF	31.5984	31.2268	14.6945	1.16782
40ng	HGF	31.2227	31.2268	14.6945	1.16782
40ng	HGF	30.8594	31.2268	14.6945	1.16782	1.16782	0.445094	44.5094
80ng	HGF	31.3461	31.3951	14.4883	0.961675
80ng	HGF	31.374	31.3951	14.4883	0.961675
80ng	HGF	31.4651	31.3951	14.4883	0.961675	0.961675	0.51346	51.346
Control	Cyclo	16.1765	16.1724
Control	Cyclo	16.1553	16.1724		Control	100
Control	Cyclo	16.1854	16.1724		10ng HGF	69.4601
10ng	Cyclo	16.5645	16.451		20ng HGF	53.9866
10ng	Cyclo	16.4888	16.451		40ng HGF	44.5094
10ng	Cyclo	16.2998	16.451		80ng HGF	51.346
20ng	Cyclo	16.4432	16.3852
20ng	Cyclo	16.3728	16.3852
20ng	Cyclo	16.3396	16.3852
40ng	Cyclo	16.495	16.5324
40ng	Cyclo	16.5956	16.5324
40ng	Cyclo	16.5066	16.5324
80ng	Cyclo	16.8861	16.9067
80ng	Cyclo	16.8869	16.9067
80ng	Cyclo	16.9472	16.9067

## Sheet: Analysis2
		Cт	ΔCт	ΔΔCт	Fold change	Percent change
Control	HGF	29.7639	13.5875	0	1	100
Control	HGF	29.6567	13.5014	-0.0860233	1.06144	106.144
Control	HGF	29.6764	13.491	-0.0964584	1.06915	106.915
10ng	HGF	30.3746	13.8101	0.222654	0.856987	85.6987
10ng	HGF	30.3525	13.8636	0.276159	0.825786	82.5786
10ng	HGF	30.7832	14.4834	0.895933	0.537399	53.7399
20ng	HGF	30.9102	14.467	0.879545	0.543539	54.3539
20ng	HGF	30.7371	14.3642	0.77677	0.583672	58.3672
20ng	HGF	30.7562	14.4166	0.829182	0.562848	56.2848
40ng	HGF	31.5984	15.1034	1.51593	0.349672	34.9672
40ng	HGF	31.2227	14.6272	1.03971	0.486424	48.6424
40ng	HGF	30.8594	14.3528	0.765333	0.588317	58.8317
80ng	HGF	31.3461	14.46	0.87252	0.546192	54.6192
80ng	HGF	31.374	14.4871	0.899597	0.536036	53.6036
80ng	HGF	31.4651	14.5179	0.930426	0.524704	52.4704
Control	Cyclo	16.1765
Control	Cyclo	16.1553					p-values
Control	Cyclo	16.1854		Control	104.353	3.78933	0.0433968
10ng	Cyclo	16.5645		10ng HGF	74.0058	17.6199	4.16586e-05
10ng	Cyclo	16.4888		20ng HGF	56.3353	2.00715	0.00142752
10ng	Cyclo	16.2998		40ng HGF	47.4804	11.9746	2.37982e-05
20ng	Cyclo	16.4432		80ng HGF	53.5644	1.07495
20ng	Cyclo	16.3728
20ng	Cyclo	16.3396
40ng	Cyclo	16.495
40ng	Cyclo	16.5956
40ng	Cyclo	16.5066
80ng	Cyclo	16.8861
80ng	Cyclo	16.8869
80ng	Cyclo	16.9472
