# Supplementary material for: Correction: Conditional Genetic Elimination of Hepatocyte Growth Factor in Mice Compromises Liver Regeneration after Partial Hepatectomy
Source: PLoS One. 2023 Feb 23;18(2):e0282358. doi: 10.1371/journal.pone.0282358 (PMC9949624; doi:10.1371/journal.pone.0282358)
Supplement: S1 File — (ZIP) [file pone.0282358.s001.zip › PLOS ONE images/Fig4C.xlsx]

## Sheet: Sheet1
	HGF	actin
Control	82.865	85.235	0.972195	1
10ng HGF	74.308	120.821	0.615026	0.632616
20ng HGF	60.415	135.79	0.444915	0.45764
40ng HGF	83.972	138.221	0.60752	0.624895
80ng HGF	51.796	134.101	0.386246	0.397293
