# Supplementary material for: Correction: Conditional Genetic Elimination of Hepatocyte Growth Factor in Mice Compromises Liver Regeneration after Partial Hepatectomy
Source: PLoS One. 2023 Feb 23;18(2):e0282358. doi: 10.1371/journal.pone.0282358 (PMC9949624; doi:10.1371/journal.pone.0282358)
Supplement: S1 File — (ZIP) [file pone.0282358.s001.zip › PLOS ONE images/Fig5A.xls]

## Sheet: Results
Block Type	96well
Chemistry	SYBR_GREEN
Experiment File Name	C:\Documents and Settings\Administrator\Desktop\Kari\Kari 4-27-12.eds
Experiment Run End Time	2012-04-27 12:54:27 PM EDT
Instrument Type	steponeplus
Passive Reference	ROX
Well	Sample Name	Target Name	Task	Reporter	Quencher	RQ	RQ Min	RQ Max	Cт	Cт Mean	Cт SD	ΔCт	ΔCт Mean	ΔCт SE	HK Control ΔCт Mean	HK Control ΔCт SE	ΔΔCт	Automatic Ct Threshold	Ct Threshold	Automatic Baseline	Baseline Start	Baseline End	Efficiency	Tm1	Tm2	Tm3	Comments	HIGHSD	MTP
A1	1	HGF	UNKNOWN	SYBR	None				23.0412	23.1297	0.125266							TRUE	1.47808	TRUE	1	2	1	80.5219				N	N
A2	1	HGF	UNKNOWN	SYBR	None				23.2183	23.1297	0.125266							TRUE	1.47808	TRUE	1	2	1	80.3727				N	N
A3	3	HGF	UNKNOWN	SYBR	None				23.0847	23.2393	0.218608							TRUE	1.47808	TRUE	1	2	1	80.3728				N	N
A4	3	HGF	UNKNOWN	SYBR	None				23.3939	23.2393	0.218608							TRUE	1.47808	TRUE	1	2	1	80.3728				N	N
A5	42	HGF	UNKNOWN	SYBR	None				23.4714	23.4692	0.00309257							TRUE	1.47808	TRUE	1	2	1	80.3702				N	N
A6	42	HGF	UNKNOWN	SYBR	None				23.467	23.4692	0.00309257							TRUE	1.47808	TRUE	1	2	1	80.3702				N	N
A7	43	HGF	UNKNOWN	SYBR	None				23.2368	23.5351	0.421868							TRUE	1.47808	TRUE	1	2	1	80.2247				N	N
A8	43	HGF	UNKNOWN	SYBR	None				23.8334	23.5351	0.421868							TRUE	1.47808	TRUE	1	2	1	80.2247				N	N
A9	144	HGF	UNKNOWN	SYBR	None				24.7327	24.8498	0.165572							TRUE	1.47808	TRUE	1	2	1	80.2185				N	N
A10	144	HGF	UNKNOWN	SYBR	None				24.9669	24.8498	0.165572							TRUE	1.47808	TRUE	1	2	1	80.2185				N	N
A11	145	HGF	UNKNOWN	SYBR	None				24.8884	24.878	0.0147534							TRUE	1.47808	TRUE	1	2	1	80.2144				N	N
A12	145	HGF	UNKNOWN	SYBR	None				24.8675	24.878	0.0147534							TRUE	1.47808	TRUE	1	2	1	80.2144				N	N
B1	146	HGF	UNKNOWN	SYBR	None				24.371	24.4307	0.0843908							TRUE	1.47808	TRUE	1	2	1	80.3727				N	N
B2	146	HGF	UNKNOWN	SYBR	None				24.4903	24.4307	0.0843908							TRUE	1.47808	TRUE	1	2	1	80.3727				N	N
B3	147	HGF	UNKNOWN	SYBR	None				24.6515	24.8175	0.234705							TRUE	1.47808	TRUE	1	2	1	80.3728				N	N
B4	147	HGF	UNKNOWN	SYBR	None				24.9834	24.8175	0.234705							TRUE	1.47808	TRUE	1	2	1	80.3728				N	N
B5	148	HGF	UNKNOWN	SYBR	None				24.7303	24.8803	0.21206							TRUE	1.47808	TRUE	1	2	1	80.3702				N	N
B6	148	HGF	UNKNOWN	SYBR	None				25.0302	24.8803	0.21206							TRUE	1.47808	TRUE	1	2	1	80.3702				N	N
B7	149	HGF	UNKNOWN	SYBR	None				24.7017	24.9478	0.348075							TRUE	1.47808	TRUE	1	2	1	80.2247				N	N
B8	149	HGF	UNKNOWN	SYBR	None				25.194	24.9478	0.348075							TRUE	1.47808	TRUE	1	2	1	80.2247				N	N
B9	151	HGF	UNKNOWN	SYBR	None				25.2814	25.4539	0.24392							TRUE	1.47808	TRUE	1	2	1	80.0693				N	N
B10	151	HGF	UNKNOWN	SYBR	None				25.6264	25.4539	0.24392							TRUE	1.47808	TRUE	1	2	1	80.0693				N	N
B11	152	HGF	UNKNOWN	SYBR	None				24.4905	24.8362	0.488902							TRUE	1.47808	TRUE	1	2	1	80.2144				N	N
B12	152	HGF	UNKNOWN	SYBR	None				25.1819	24.8362	0.488902							TRUE	1.47808	TRUE	1	2	1	80.2144				N	N
C1	7	HGF	UNKNOWN	SYBR	None				22.6184	22.7632	0.204739							TRUE	1.47808	TRUE	1	2	1	80.3727				N	N
C2	7	HGF	UNKNOWN	SYBR	None				22.908	22.7632	0.204739							TRUE	1.47808	TRUE	1	2	1	80.3727				N	N
C3	9	HGF	UNKNOWN	SYBR	None				23.1791	23.5748	0.559552							TRUE	1.47808	TRUE	1	2	1	80.3728				Y	N
C4	9	HGF	UNKNOWN	SYBR	None				23.9705	23.5748	0.559552							TRUE	1.47808	TRUE	1	2	1	80.3728				Y	N
C5	37	HGF	UNKNOWN	SYBR	None				24.6279	24.2744	0.499918							TRUE	1.47808	TRUE	1	2	1	80.2211				N	N
C6	37	HGF	UNKNOWN	SYBR	None				23.9209	24.2744	0.499918							TRUE	1.47808	TRUE	1	2	1	80.2211				N	N
C7	38	HGF	UNKNOWN	SYBR	None				23.6636	23.7192	0.0786885							TRUE	1.47808	TRUE	1	2	1	80.2247				N	N
C8	38	HGF	UNKNOWN	SYBR	None				23.7748	23.7192	0.0786885							TRUE	1.47808	TRUE	1	2	1	80.0756				N	N
C9	10	HGF	UNKNOWN	SYBR	None				24.9306	25.4921	0.79414							TRUE	1.47808	TRUE	1	2	1	80.0693				Y	N
C10	10	HGF	UNKNOWN	SYBR	None				26.0537	25.4921	0.79414							TRUE	1.47808	TRUE	1	2	1	80.0693				Y	N
C11	11	HGF	UNKNOWN	SYBR	None				23.7147	23.9463	0.327498							TRUE	1.47808	TRUE	1	2	1	80.2144	65.7365			N	Y
C12	11	HGF	UNKNOWN	SYBR	None				24.1779	23.9463	0.327498							TRUE	1.47808	TRUE	1	2	1	80.2144				N	N
D1	13	HGF	UNKNOWN	SYBR	None				26.1784	26.0859	0.130814							TRUE	1.47808	TRUE	1	2	1	80.3727				N	N
D2	13	HGF	UNKNOWN	SYBR	None				25.9934	26.0859	0.130814							TRUE	1.47808	TRUE	1	2	1	80.3727				N	N
D3	16	HGF	UNKNOWN	SYBR	None				24.4017	24.3809	0.0293787							TRUE	1.47808	TRUE	1	2	1	80.3728				N	N
D4	16	HGF	UNKNOWN	SYBR	None				24.3602	24.3809	0.0293787							TRUE	1.47808	TRUE	1	2	1	80.3728				N	N
D5	155	HGF	UNKNOWN	SYBR	None				26.6367	26.6165	0.0285493							TRUE	1.47808	TRUE	1	2	1	80.2211				N	N
D6	155	HGF	UNKNOWN	SYBR	None				26.5964	26.6165	0.0285493							TRUE	1.47808	TRUE	1	2	1	80.2211				N	N
D7	156	HGF	UNKNOWN	SYBR	None				24.9766	25.1133	0.193351							TRUE	1.47808	TRUE	1	2	1	80.2247				N	N
D8	156	HGF	UNKNOWN	SYBR	None				25.25	25.1133	0.193351							TRUE	1.47808	TRUE	1	2	1	80.2247				N	N
D9	157	HGF	UNKNOWN	SYBR	None				25.6744	25.8193	0.204909							TRUE	1.47808	TRUE	1	2	1	80.0693				N	N
D10	157	HGF	UNKNOWN	SYBR	None				25.9642	25.8193	0.204909							TRUE	1.47808	TRUE	1	2	1	80.0693				N	N
D11	158	HGF	UNKNOWN	SYBR	None				24.4464	24.5644	0.166884							TRUE	1.47808	TRUE	1	2	1	80.2144				N	N
D12	158	HGF	UNKNOWN	SYBR	None				24.6824	24.5644	0.166884							TRUE	1.47808	TRUE	1	2	1	80.2144				N	N
E1	1	Cyclo	UNKNOWN	SYBR	None	1	0.767844	1.30235	16.6296	16.6293	0.000434281		-6.50049	0.0885768			0	TRUE	1.02344	TRUE	1	2	1	83.2069				N	N
E2	1	Cyclo	UNKNOWN	SYBR	None	1	0.767844	1.30235	16.6289	16.6293	0.000434281		-6.50049	0.0885768			0	TRUE	1.02344	TRUE	1	2	1	83.2069				N	N
E3	3	Cyclo	UNKNOWN	SYBR	None	1.24446	0.615186	2.51742	16.2446	16.4233	0.25263		-6.81602	0.236232			-0.31552	TRUE	1.02344	TRUE	1	2	1	83.3566				N	N
E4	3	Cyclo	UNKNOWN	SYBR	None	1.24446	0.615186	2.51742	16.6019	16.4233	0.25263		-6.81602	0.236232			-0.31552	TRUE	1.02344	TRUE	1	2	1	83.2074				N	N
E5	42	Cyclo	UNKNOWN	SYBR	None	1.45414	0.997579	2.11966	16.3022	16.4285	0.178668		-7.04066	0.126356			-0.540169	TRUE	1.02344	TRUE	1	2	1	83.0538				N	N
E6	42	Cyclo	UNKNOWN	SYBR	None	1.45414	0.997579	2.11966	16.5549	16.4285	0.178668		-7.04066	0.126356			-0.540169	TRUE	1.02344	TRUE	1	2	1	83.0538				N	N
E7	43	Cyclo	UNKNOWN	SYBR	None	1.1783	0.151377	9.17177	17.4179	16.7979	0.876861		-6.7372	0.688061			-0.23671	TRUE	1.02344	TRUE	1	2	1	83.0586				Y	N
E8	43	Cyclo	UNKNOWN	SYBR	None	1.1783	0.151377	9.17177	16.1778	16.7979	0.876861		-6.7372	0.688061			-0.23671	TRUE	1.02344	TRUE	1	2	1	83.0586				Y	N
E9	144	Cyclo	UNKNOWN	SYBR	None	3.96696	2.74242	5.73827	16.4014	16.3613	0.0568261		-8.48853	0.12378			-1.98803	TRUE	1.02344	TRUE	1	2	1	82.904				N	N
E10	144	Cyclo	UNKNOWN	SYBR	None	3.96696	2.74242	5.73827	16.3211	16.3613	0.0568261		-8.48853	0.12378			-1.98803	TRUE	1.02344	TRUE	1	2	1	82.904				N	N
E11	145	Cyclo	UNKNOWN	SYBR	None	2.65521	2.16383	3.25818	17.0365	16.9686	0.0959127		-7.90932	0.0686182			-1.40883	TRUE	1.02344	TRUE	1	2	1	83.0503				N	N
E12	145	Cyclo	UNKNOWN	SYBR	None	2.65521	2.16383	3.25818	16.9008	16.9686	0.0959127		-7.90932	0.0686182			-1.40883	TRUE	1.02344	TRUE	1	2	1	83.1995				N	N
F1	146	Cyclo	UNKNOWN	SYBR	None	1.77316	0.863657	3.64044	17.3375	17.1038	0.330501		-7.32682	0.241198			-0.826322	TRUE	1.02344	TRUE	1	2	1	83.2069				N	N
F2	146	Cyclo	UNKNOWN	SYBR	None	1.77316	0.863657	3.64044	16.8701	17.1038	0.330501		-7.32682	0.241198			-0.826322	TRUE	1.02344	TRUE	1	2	1	83.2069				N	N
F3	147	Cyclo	UNKNOWN	SYBR	None	2.39305	1.44606	3.96019	17.0895	17.0581	0.0443668		-7.75935	0.1689			-1.25885	TRUE	1.02344	TRUE	1	2	1	83.3566				N	N
F4	147	Cyclo	UNKNOWN	SYBR	None	2.39305	1.44606	3.96019	17.0268	17.0581	0.0443668		-7.75935	0.1689			-1.25885	TRUE	1.02344	TRUE	1	2	1	83.3566				N	N
F5	148	Cyclo	UNKNOWN	SYBR	None	2.61056	1.40993	4.83361	17.1375	16.9954	0.200902		-7.88486	0.206556			-1.38436	TRUE	1.02344	TRUE	1	2	1	83.0538				N	N
F6	148	Cyclo	UNKNOWN	SYBR	None	2.61056	1.40993	4.83361	16.8534	16.9954	0.200902		-7.88486	0.206556			-1.38436	TRUE	1.02344	TRUE	1	2	1	83.0538				N	N
F7	149	Cyclo	UNKNOWN	SYBR	None	2.50388	0.682032	9.19223	17.4832	17.1232	0.509073		-7.82466	0.436069			-1.32416	TRUE	1.02344	TRUE	1	2	1	83.0586				Y	N
F8	149	Cyclo	UNKNOWN	SYBR	None	2.50388	0.682032	9.19223	16.7632	17.1232	0.509073		-7.82466	0.436069			-1.32416	TRUE	1.02344	TRUE	1	2	1	83.0586				Y	N
F9	151	Cyclo	UNKNOWN	SYBR	None	2.9213	1.19896	7.1178	17.6506	17.4068	0.344733		-8.0471	0.298612			-1.54661	TRUE	1.02344	TRUE	1	2	1	82.904				N	N
F10	151	Cyclo	UNKNOWN	SYBR	None	2.9213	1.19896	7.1178	17.163	17.4068	0.344733		-8.0471	0.298612			-1.54661	TRUE	1.02344	TRUE	1	2	1	82.904				N	N
F11	152	Cyclo	UNKNOWN	SYBR	None	2.48425	0.57171	10.7948	16.672	17.0229	0.496255		-7.8133	0.492592			-1.31281	TRUE	1.02344	TRUE	1	2	1	83.1995				N	N
F12	152	Cyclo	UNKNOWN	SYBR	None	2.48425	0.57171	10.7948	17.3738	17.0229	0.496255		-7.8133	0.492592			-1.31281	TRUE	1.02344	TRUE	1	2	1	83.1995				N	N
G1	7	Cyclo	UNKNOWN	SYBR	None	0.998948	0.0174881	57.0613	17.6128	16.2642	1.90723		-6.49898	1.35636			0.0015192	TRUE	1.02344	TRUE	1	2	1	83.356				Y	N
G2	7	Cyclo	UNKNOWN	SYBR	None	0.998948	0.0174881	57.0613	14.9156	16.2642	1.90723		-6.49898	1.35636			0.0015192	TRUE	1.02344	TRUE	1	2	1	83.356				Y	N
G3	9	Cyclo	UNKNOWN	SYBR	None	0.724525	0.0896687	5.85418	18.1174	17.5392	0.817637		-6.0356	0.700581			0.464892	TRUE	1.02344	TRUE	1	2	1	83.3566				Y	N
G4	9	Cyclo	UNKNOWN	SYBR	None	0.724525	0.0896687	5.85418	16.961	17.5392	0.817637		-6.0356	0.700581			0.464892	TRUE	1.02344	TRUE	1	2	1	83.3566				Y	N
G5	37	Cyclo	UNKNOWN	SYBR	None	2.52903	0.640935	9.97918	16.7301	16.4353	0.416844		-7.83908	0.460259			-1.33859	TRUE	1.02344	TRUE	1	2	1	83.2029				N	N
G6	37	Cyclo	UNKNOWN	SYBR	None	2.52903	0.640935	9.97918	16.1406	16.4353	0.416844		-7.83908	0.460259			-1.33859	TRUE	1.02344	TRUE	1	2	1	83.0538				N	N
G7	38	Cyclo	UNKNOWN	SYBR	None	1.42616	0.947591	2.14644	16.5813	16.7066	0.177171		-7.01263	0.137079			-0.512139	TRUE	1.02344	TRUE	1	2	1	83.0586				N	N
G8	38	Cyclo	UNKNOWN	SYBR	None	1.42616	0.947591	2.14644	16.8319	16.7066	0.177171		-7.01263	0.137079			-0.512139	TRUE	1.02344	TRUE	1	2	1	83.0586				N	N
G9	10	Cyclo	UNKNOWN	SYBR	None	8.19926	1.2769	52.6493	16.2272	15.9562	0.383314		-9.53599	0.623533			-3.03549	TRUE	1.02344	TRUE	1	2	1	82.904				N	N
G10	10	Cyclo	UNKNOWN	SYBR	None	8.19926	1.2769	52.6493	15.6851	15.9562	0.383314		-9.53599	0.623533			-3.03549	TRUE	1.02344	TRUE	1	2	1	83.0532				N	N
G11	11	Cyclo	UNKNOWN	SYBR	None	2.42905	1.01585	5.8082	16.3438	16.1654	0.252256		-7.78089	0.292308			-1.28039	TRUE	1.02344	TRUE	1	2	1	83.1995				N	N
G12	11	Cyclo	UNKNOWN	SYBR	None	2.42905	1.01585	5.8082	15.987	16.1654	0.252256		-7.78089	0.292308			-1.28039	TRUE	1.02344	TRUE	1	2	1	83.1995				N	N
H1	13	Cyclo	UNKNOWN	SYBR	None	6.34643	1.68922	23.8436	16.4854	16.9195	0.613867		-9.16644	0.443816			-2.66595	TRUE	1.02344	TRUE	1	2	1	83.5052				Y	N
H2	13	Cyclo	UNKNOWN	SYBR	None	6.34643	1.68922	23.8436	17.3536	16.9195	0.613867		-9.16644	0.443816			-2.66595	TRUE	1.02344	TRUE	1	2	1	83.356				Y	N
H3	16	Cyclo	UNKNOWN	SYBR	None	1.14666	0.502992	2.614	17.9585	17.683	0.389642		-6.69793	0.2763			-0.197432	TRUE	1.02344	TRUE	1	2	1	83.5058				N	N
H4	16	Cyclo	UNKNOWN	SYBR	None	1.14666	0.502992	2.614	17.4075	17.683	0.389642		-6.69793	0.2763			-0.197432	TRUE	1.02344	TRUE	1	2	1	83.5058				N	N
H5	155	Cyclo	UNKNOWN	SYBR	None	10.4486	6.25959	17.441	16.9014	16.7308	0.24127		-9.88573	0.171794			-3.38524	TRUE	1.02344	TRUE	1	2	1	83.2029				N	N
H6	155	Cyclo	UNKNOWN	SYBR	None	10.4486	6.25959	17.441	16.5602	16.7308	0.24127		-9.88573	0.171794			-3.38524	TRUE	1.02344	TRUE	1	2	1	83.2029				N	N
H7	156	Cyclo	UNKNOWN	SYBR	None	3.85163	2.56189	5.79068	16.6667	16.6673	0.000921161		-8.44596	0.136721			-1.94547	TRUE	1.02344	TRUE	1	2	1	83.2077				N	N
H8	156	Cyclo	UNKNOWN	SYBR	None	3.85163	2.56189	5.79068	16.668	16.6673	0.000921161		-8.44596	0.136721			-1.94547	TRUE	1.02344	TRUE	1	2	1	83.2077				N	N
H9	157	Cyclo	UNKNOWN	SYBR	None	8.33053	3.54197	19.593	16.0129	16.2604	0.349974		-9.5589	0.286766			-3.05841	TRUE	1.02344	TRUE	1	2	1	83.0532				N	N
H10	157	Cyclo	UNKNOWN	SYBR	None	8.33053	3.54197	19.593	16.5079	16.2604	0.349974		-9.5589	0.286766			-3.05841	TRUE	1.02344	TRUE	1	2	1	83.0532				N	N
H11	158	Cyclo	UNKNOWN	SYBR	None	3.78512	2.0142	7.11306	15.968	16.1435	0.24827		-8.42083	0.211528			-1.92034	TRUE	1.02344	TRUE	1	2	1	83.3488				N	N
H12	158	Cyclo	UNKNOWN	SYBR	None	3.78512	2.0142	7.11306	16.3191	16.1435	0.24827		-8.42083	0.211528			-1.92034	TRUE	1.02344	TRUE	1	2	1	83.3488				N	N
Analysis Type	Singleplex
Endogenous Control	HGF
RQ Min/Max Confidence Level	95.0
Reference Sample	1

## Sheet: Analysis
Sample Name	Target Name	Cт Mean	ΔCт Mean	Averages	ΔΔCт	Fold change
1	HGF	23.1297
1	HGF	23.1297
3	HGF	23.2393
3	HGF	23.2393
42	HGF	23.4692		Control Mx-cre	1
42	HGF	23.4692		p(I):p(C) treated	0.467355
43	HGF	23.5351		p(I):p(C)/CCl4	0.460449
43	HGF	23.5351		Control tam-cre	0.950673
144	HGF	24.8498		tamoxifen treated	0.348271
144	HGF	24.8498		tamoxifen/CCl4	0.202464
145	HGF	24.878
145	HGF	24.878
146	HGF	24.4307
146	HGF	24.4307
147	HGF	24.8175
147	HGF	24.8175
148	HGF	24.8803
148	HGF	24.8803
149	HGF	24.9478
149	HGF	24.9478
151	HGF	25.4539
151	HGF	25.4539
152	HGF	24.8362
152	HGF	24.8362
7	HGF	22.7632
7	HGF	22.7632
9	HGF	23.5748
9	HGF	23.5748
37	HGF	24.2744
37	HGF	24.2744
38	HGF	23.7192
38	HGF	23.7192
10	HGF	25.4921
10	HGF	25.4921
11	HGF	23.9463
11	HGF	23.9463
13	HGF	26.0859
13	HGF	26.0859
16	HGF	24.3809
16	HGF	24.3809
155	HGF	26.6165
155	HGF	26.6165
156	HGF	25.1133
156	HGF	25.1133
157	HGF	25.8193
157	HGF	25.8193
158	HGF	24.5644
158	HGF	24.5644
1	Cyclo	16.6293	-6.50049
1	Cyclo	16.6293	-6.50049
3	Cyclo	16.4233	-6.81602
3	Cyclo	16.4233	-6.81602
42	Cyclo	16.4285	-7.04066
42	Cyclo	16.4285	-7.04066
43	Cyclo	16.7979	-6.7372
43	Cyclo	16.7979	-6.7372	6.77359	0	1
144	Cyclo	16.3613	-8.48853
144	Cyclo	16.3613	-8.48853
145	Cyclo	16.9686	-7.90932
145	Cyclo	16.9686	-7.90932
146	Cyclo	17.1038	-7.32682
146	Cyclo	17.1038	-7.32682
147	Cyclo	17.0581	-7.75935
147	Cyclo	17.0581	-7.75935	7.871	1.09741	0.467355
148	Cyclo	16.9954	-7.88486
148	Cyclo	16.9954	-7.88486
149	Cyclo	17.1232	-7.82466
149	Cyclo	17.1232	-7.82466
151	Cyclo	17.4068	-8.0471
151	Cyclo	17.4068	-8.0471
152	Cyclo	17.0229	-7.8133
152	Cyclo	17.0229	-7.8133	7.89248	1.11889	0.460449
7	Cyclo	16.2642	-6.49898
7	Cyclo	16.2642	-6.49898
9	Cyclo	17.5392	-6.0356
9	Cyclo	17.5392	-6.0356
37	Cyclo	16.4353	-7.83908
37	Cyclo	16.4353	-7.83908
38	Cyclo	16.7066	-7.01263
38	Cyclo	16.7066	-7.01263	6.84657	0.0729787	0.950673
10	Cyclo	15.9562	-9.53599
10	Cyclo	15.9562	-9.53599
11	Cyclo	16.1654	-7.78089
11	Cyclo	16.1654	-7.78089
13	Cyclo	16.9195	-9.16644
13	Cyclo	16.9195	-9.16644
16	Cyclo	17.683	-6.69793
16	Cyclo	17.683	-6.69793	8.29531	1.52172	0.348271
155	Cyclo	16.7308	-9.88573
155	Cyclo	16.7308	-9.88573
156	Cyclo	16.6673	-8.44596
156	Cyclo	16.6673	-8.44596
157	Cyclo	16.2604	-9.5589
157	Cyclo	16.2604	-9.5589
158	Cyclo	16.1435	-8.42083
158	Cyclo	16.1435	-8.42083	9.07786	2.30426	0.202464
Singleplex
HGF
95.0
1

## Sheet: Analysis2
Sample Name	Target Name	Cт	ΔCт	ΔΔCт	Fold change
1	HGF	23.0412	6.41161	0	1
1	HGF	23.2183	6.58938	0.177767	0.88407
3	HGF	23.0847	6.84007	0.428461	0.743054
3	HGF	23.3939	6.79196	0.380346	0.768253
42	HGF	23.4714	7.16919	0.757576	0.591489
42	HGF	23.467	6.91214	0.500528	0.706848
43	HGF	23.2368	5.81886	-0.592747	1.50812
43	HGF	23.8334	7.65554	1.24393	0.42222
144	HGF	24.7327	8.33127	1.91966	0.264317
144	HGF	24.9669	8.64579	2.23417	0.212543
145	HGF	24.8884	7.85193	1.44032	0.368485
145	HGF	24.8675	7.96671	1.5551	0.340306
146	HGF	24.371	7.03344	0.621832	0.649845
146	HGF	24.4903	7.62019	1.20858	0.432695
147	HGF	24.6515	7.56201	1.1504	0.4505
147	HGF	24.9834	7.95668	1.54507	0.34268
148	HGF	24.7303	7.59285	1.18124	0.440973
148	HGF	25.0302	8.17686	1.76525	0.294175
149	HGF	24.7017	7.21856	0.806952	0.571588
149	HGF	25.194	8.43075	2.01914	0.246705
151	HGF	25.2814	7.63086	1.21925	0.429505
151	HGF	25.6264	8.46334	2.05173	0.241194
152	HGF	24.4905	7.8185	1.40689	0.377123
152	HGF	25.1819	7.80811	1.39649	0.379851		Cт	ΔCт	ΔΔCт	Fold change
7	HGF	22.6184	5.00559	-1.40602	2.65006	7	22.868	6.06633	-0.345284	1.2704
7	HGF	22.908	7.99236	1.58075	0.334308	7	22.4192	7.16983	0.75822	0.591225
9	HGF	23.1791	5.06178	-1.34983	2.54882	9	23.0659	7.17054	0.758928	0.590935
9	HGF	23.9705	7.00942	0.597811	0.660756	9	23.5148	6.58843	0.176823	0.884649
37	HGF	24.6279	7.89782	1.48621	0.356949	37	23.4398	7.39682	0.98521	0.505152
37	HGF	23.9209	7.78034	1.36873	0.387233	37	24.6343	7.79307	1.38146	0.38383
38	HGF	23.6636	7.08227	0.67066	0.628219
38	HGF	23.7748	6.943	0.531385	0.69189		16.8017
10	HGF	24.9306	8.7034	2.29179	0.204222		15.2493
10	HGF	26.0537	10.3686	3.95696	0.0643925		15.8954
11	HGF	23.7147	7.37094	0.959328	0.514297		16.9263
11	HGF	24.1779	8.19083	1.77922	0.29134		16.043
13	HGF	26.1784	9.69301	3.2814	0.102849		16.8412
13	HGF	25.9934	8.63987	2.22826	0.213416
16	HGF	24.4017	6.44318	0.0315704	0.978355
16	HGF	24.3602	6.95267	0.541059	0.687266
155	HGF	26.6367	9.73532	3.32371	0.0998769
155	HGF	26.5964	10.0361	3.62454	0.0810784
156	HGF	24.9766	8.3099	1.89828	0.268262
156	HGF	25.25	8.58203	2.17042	0.222146
157	HGF	25.6744	9.66148	3.24987	0.105122
157	HGF	25.9642	9.45633	3.04472	0.121185
158	HGF	24.4464	8.47838	2.06677	0.238693
158	HGF	24.6824	8.36329	1.95167	0.258516
1	Cyclo	16.6296
1	Cyclo	16.6289
3	Cyclo	16.2446		Control Mx-cre	0.828006	0.325432	p-values
3	Cyclo	16.6019		p(I):p(C) treated	0.382671	0.133648	0.00301363
42	Cyclo	16.3022		p(I):p(C)/CCl4	0.372639	0.111387	0.00217709
42	Cyclo	16.5549		Control tam-cre	0.704365	0.322798
43	Cyclo	17.4179		tamoxifen treated	0.382017	0.319234	0.0874095
43	Cyclo	16.1778		tamoxifen/CCl4	0.17436	0.079456	0.000699355
144	Cyclo	16.4014
144	Cyclo	16.3211
145	Cyclo	17.0365
145	Cyclo	16.9008
146	Cyclo	17.3375
146	Cyclo	16.8701
147	Cyclo	17.0895
147	Cyclo	17.0268
148	Cyclo	17.1375
148	Cyclo	16.8534
149	Cyclo	17.4832
149	Cyclo	16.7632
151	Cyclo	17.6506
151	Cyclo	17.163
152	Cyclo	16.672
152	Cyclo	17.3738
7	Cyclo	17.6128
7	Cyclo	14.9156
9	Cyclo	18.1174
9	Cyclo	16.961
37	Cyclo	16.7301
37	Cyclo	16.1406
38	Cyclo	16.5813
38	Cyclo	16.8319
10	Cyclo	16.2272
10	Cyclo	15.6851
11	Cyclo	16.3438
11	Cyclo	15.987
13	Cyclo	16.4854
13	Cyclo	17.3536
16	Cyclo	17.9585
16	Cyclo	17.4075
155	Cyclo	16.9014
155	Cyclo	16.5602
156	Cyclo	16.6667
156	Cyclo	16.668
157	Cyclo	16.0129
157	Cyclo	16.5079
158	Cyclo	15.968
158	Cyclo	16.3191
Singleplex
HGF
95.0
1
