# Supplementary material for: Correction: Conditional Genetic Elimination of Hepatocyte Growth Factor in Mice Compromises Liver Regeneration after Partial Hepatectomy
Source: PLoS One. 2023 Feb 23;18(2):e0282358. doi: 10.1371/journal.pone.0282358 (PMC9949624; doi:10.1371/journal.pone.0282358)
Supplement: S1 File — (ZIP) [file pone.0282358.s001.zip › PLOS ONE images/Fig6A.xls]

## Sheet: Results
Block Type	96well
Chemistry	SYBR_GREEN
Experiment File Name	C:\Documents and Settings\Administrator\Desktop\Kari 10-17-12.eds
Experiment Run End Time	2012-10-17 15:02:06 PM EDT
Instrument Type	steponeplus
Passive Reference	ROX
Well	Sample Name	Target Name	Task	Reporter	Quencher	RQ	RQ Min	RQ Max	Cт	Cт Mean	Cт SD	ΔCт	ΔCт Mean	ΔCт SE	HK Control ΔCт Mean	HK Control ΔCт SE	ΔΔCт	Automatic Ct Threshold	Ct Threshold	Automatic Baseline	Baseline Start	Baseline End	Efficiency	Tm1	Tm2	Tm3	Comments	HIGHSD	MTP
A1	7	HGF	UNKNOWN	SYBR	None	1	0.245387	4.07519	21.821	21.7099	0.157088		4.85946	0.471074			0	TRUE	0.931288	TRUE	1	2	1	79.3408				N	N
A2	7	HGF	UNKNOWN	SYBR	None	1	0.245387	4.07519	21.5988	21.7099	0.157088		4.85946	0.471074			0	TRUE	0.931288	TRUE	1	2	1	79.3408				N	N
A3	8	HGF	UNKNOWN	SYBR	None	1.06124	0.506774	2.22236	20.9211	20.8667	0.0769689		4.77371	0.247833			-0.085752	TRUE	0.931288	TRUE	1	2	1	79.3411				N	N
A4	8	HGF	UNKNOWN	SYBR	None	1.06124	0.506774	2.22236	20.8122	20.8667	0.0769689		4.77371	0.247833			-0.085752	TRUE	0.931288	TRUE	1	2	1	79.3411				N	N
A5	37	HGF	UNKNOWN	SYBR	None	0.348006	0.0888265	1.36343	22.6937	23.0742	0.538193		6.38227	0.457869			1.52281	TRUE	0.931288	TRUE	1	2	1	79.2007				Y	N
A6	37	HGF	UNKNOWN	SYBR	None	0.348006	0.0888265	1.36343	23.4548	23.0742	0.538193		6.38227	0.457869			1.52281	TRUE	0.931288	TRUE	1	2	1	79.2007				Y	N
A7	13	HGF	UNKNOWN	SYBR	None	0.0753857	0.0546533	0.103983	24.3605	24.2527	0.152458		8.58902	0.107836			3.72956	TRUE	0.931288	TRUE	1	2	1	79.0461				N	N
A8	13	HGF	UNKNOWN	SYBR	None	0.0753857	0.0546533	0.103983	24.1449	24.2527	0.152458		8.58902	0.107836			3.72956	TRUE	0.931288	TRUE	1	2	1	79.0461				N	N
A9	14	HGF	UNKNOWN	SYBR	None	0.132364	0.00432813	4.04801	21.4744	22.5843	1.56971		7.77687	1.14688			2.91741	TRUE	0.931288	TRUE	1	2	1	79.0455				Y	N
A10	14	HGF	UNKNOWN	SYBR	None	0.132364	0.00432813	4.04801	23.6943	22.5843	1.56971		7.77687	1.14688			2.91741	TRUE	0.931288	TRUE	1	2	1	79.0455				Y	N
A11	15	HGF	UNKNOWN	SYBR	None	0.495728	0.264153	0.930316	20.6516	20.8613	0.296684		5.87184	0.211073			1.01238	TRUE	0.931288	TRUE	1	2	1	79.191				N	N
A12	15	HGF	UNKNOWN	SYBR	None	0.495728	0.264153	0.930316	21.0711	20.8613	0.296684		5.87184	0.211073			1.01238	TRUE	0.931288	TRUE	1	2	1	79.191				N	N
B1	155	HGF	UNKNOWN	SYBR	None	0.0706661	0.0457511	0.109149	25.2441	25.3752	0.185377		8.6823	0.145773			3.82284	TRUE	0.931288	TRUE	1	2	1	79.1918				N	N
B2	155	HGF	UNKNOWN	SYBR	None	0.0706661	0.0457511	0.109149	25.5063	25.3752	0.185377		8.6823	0.145773			3.82284	TRUE	0.931288	TRUE	1	2	1	79.1918				N	N
B3	156	HGF	UNKNOWN	SYBR	None	0.199497	0.101617	0.391658	24.3483	24.2181	0.184096		7.18502	0.226193			2.32556	TRUE	0.931288	TRUE	1	2	1	79.192				N	N
B4	156	HGF	UNKNOWN	SYBR	None	0.199497	0.101617	0.391658	24.088	24.2181	0.184096		7.18502	0.226193			2.32556	TRUE	0.931288	TRUE	1	2	1	79.192				N	N
B5	157	HGF	UNKNOWN	SYBR	None	0.0977639	0.0508563	0.187937	24.2018	24.36	0.223687		8.21401	0.219138			3.35455	TRUE	0.931288	TRUE	1	2	1	79.2007				N	N
B6	157	HGF	UNKNOWN	SYBR	None	0.0977639	0.0508563	0.187937	24.5182	24.36	0.223687		8.21401	0.219138			3.35455	TRUE	0.931288	TRUE	1	2	1	79.0517				N	N
B7	203	HGF	UNKNOWN	SYBR	None	0.203575	0.0219464	1.88837	23.1047	23.707	0.851737		7.15583	0.746866			2.29637	TRUE	0.931288	TRUE	1	2	1	79.0461				Y	N
B8	203	HGF	UNKNOWN	SYBR	None	0.203575	0.0219464	1.88837	24.3092	23.707	0.851737		7.15583	0.746866			2.29637	TRUE	0.931288	TRUE	1	2	1	79.0461				Y	N
B9	204	HGF	UNKNOWN	SYBR	None	0.146733	0.0815163	0.264127	25.8124	25.652	0.226832		7.62819	0.197096			2.76873	TRUE	0.931288	TRUE	1	2	1	79.0455				N	N
B10	204	HGF	UNKNOWN	SYBR	None	0.146733	0.0815163	0.264127	25.4916	25.652	0.226832		7.62819	0.197096			2.76873	TRUE	0.931288	TRUE	1	2	1	79.0455				N	N
B11	205	HGF	UNKNOWN	SYBR	None	0.281814	0.0209143	3.79735	23.4987	24.311	1.14877		6.68664	0.872061			1.82719	TRUE	0.931288	TRUE	1	2	1	79.0419				Y	N
B12	205	HGF	UNKNOWN	SYBR	None	0.281814	0.0209143	3.79735	25.1233	24.311	1.14877		6.68664	0.872061			1.82719	TRUE	0.931288	TRUE	1	2	1	79.0419				Y	N
C1	206	HGF	UNKNOWN	SYBR	None	0.794282	0.05536	11.396	22.6284	23.0882	0.650275		5.19174	0.893108			0.332277	TRUE	0.931288	TRUE	1	2	1	79.1918				Y	N
C2	206	HGF	UNKNOWN	SYBR	None	0.794282	0.05536	11.396	23.548	23.0882	0.650275		5.19174	0.893108			0.332277	TRUE	0.931288	TRUE	1	2	1	79.3408				Y	N
C3	207	HGF	UNKNOWN	SYBR	None	0.19386	0.0102163	3.67859	23.9508	24.9352	1.39208		7.22637	0.986848			2.36691	TRUE	0.931288	TRUE	1	2	1	79.192				Y	N
C4	207	HGF	UNKNOWN	SYBR	None	0.19386	0.0102163	3.67859	25.9195	24.9352	1.39208		7.22637	0.986848			2.36691	TRUE	0.931288	TRUE	3	14	1	79.192				Y	N
C5	208	HGF	UNKNOWN	SYBR	None	0.252987	0.0324781	1.97064	23.3131	23.9985	0.969313		6.84232	0.688302			1.98286	TRUE	0.931288	TRUE	1	2	1	79.0517				Y	N
C6	208	HGF	UNKNOWN	SYBR	None	0.252987	0.0324781	1.97064	24.6839	23.9985	0.969313		6.84232	0.688302			1.98286	TRUE	0.931288	TRUE	1	2	1	79.0517				Y	N
C7	133	HGF	UNKNOWN	SYBR	None	0.681195	0.120763	3.84247	21.2595	20.7976	0.653205		5.41332	0.580083			0.553859	TRUE	0.931288	TRUE	1	2	1	78.897				Y	N
C8	133	HGF	UNKNOWN	SYBR	None	0.681195	0.120763	3.84247	20.3357	20.7976	0.653205		5.41332	0.580083			0.553859	TRUE	0.931288	TRUE	1	2	1	79.0461	64.4347			Y	Y
C9	134	HGF	UNKNOWN	SYBR	None	0.312116	0.136086	0.715846	23.3523	23.4342	0.115909		6.5393	0.278332			1.67984	TRUE	0.931288	TRUE	1	2	1	78.8964				N	N
C10	134	HGF	UNKNOWN	SYBR	None	0.312116	0.136086	0.715846	23.5162	23.4342	0.115909		6.5393	0.278332			1.67984	TRUE	0.931288	TRUE	1	2	1	78.8964				N	N
C11	135	HGF	UNKNOWN	SYBR	None	0.291934	0.109163	0.780717	22.6633	22.3859	0.392273		6.63575	0.329833			1.77629	TRUE	0.931288	TRUE	1	2	1	79.0419				N	N
C12	135	HGF	UNKNOWN	SYBR	None	0.291934	0.109163	0.780717	22.1085	22.3859	0.392273		6.63575	0.329833			1.77629	TRUE	0.931288	TRUE	1	2	1	79.0419				N	N
D1	89	HGF	UNKNOWN	SYBR	None	0.242918	0.00228305	25.8466	19.514	21.0656	2.19426		6.90092	1.56493			2.04146	TRUE	0.931288	TRUE	1	2	1	79.1918				Y	N
D2	89	HGF	UNKNOWN	SYBR	None	0.242918	0.00228305	25.8466	22.6172	21.0656	2.19426		6.90092	1.56493			2.04146	TRUE	0.931288	TRUE	1	2	1	79.1918				Y	N
D3	90	HGF	UNKNOWN	SYBR	None	0.233935	0.119504	0.457938	21.7425	21.9644	0.313794		6.95528	0.22522			2.09582	TRUE	0.931288	TRUE	1	2	1	79.192				N	N
D4	90	HGF	UNKNOWN	SYBR	None	0.233935	0.119504	0.457938	22.1863	21.9644	0.313794		6.95528	0.22522			2.09582	TRUE	0.931288	TRUE	1	2	1	79.0429				N	N
D5	91	HGF	UNKNOWN	SYBR	None	0.468185	0.305288	0.718	21.3263	21.4292	0.145544		5.95431	0.143378			1.09485	TRUE	0.931288	TRUE	1	2	1	79.0517				N	N
D6	91	HGF	UNKNOWN	SYBR	None	0.468185	0.305288	0.718	21.5321	21.4292	0.145544		5.95431	0.143378			1.09485	TRUE	0.931288	TRUE	1	2	1	78.9027				N	N
D7	93	HGF	UNKNOWN	SYBR	None	1.11752	0.485128	2.57427	21.5873	21.5413	0.0650424		4.69916	0.279795			-0.160301	TRUE	0.931288	TRUE	1	2	1	78.897				N	N
D8	93	HGF	UNKNOWN	SYBR	None	1.11752	0.485128	2.57427	21.4953	21.5413	0.0650424		4.69916	0.279795			-0.160301	TRUE	0.931288	TRUE	1	2	1	78.897	64.4347			N	Y
D9	94	HGF	UNKNOWN	SYBR	None	0.176909	0.0224299	1.39532	21.7279	22.4202	0.979045		7.35838	0.692484			2.49892	TRUE	0.931288	TRUE	1	2	1	78.8964				Y	N
D10	94	HGF	UNKNOWN	SYBR	None	0.176909	0.0224299	1.39532	23.1125	22.4202	0.979045		7.35838	0.692484			2.49892	TRUE	0.931288	TRUE	1	2	1	78.7473				Y	N
E1	7	Cyclo	UNKNOWN	SYBR	None				16.3927	16.8504	0.647413							TRUE	0.870468	TRUE	1	2	1	82.0242				Y	N
E2	7	Cyclo	UNKNOWN	SYBR	None				17.3082	16.8504	0.647413							TRUE	0.870468	TRUE	1	2	1	82.0242				Y	N
E3	8	Cyclo	UNKNOWN	SYBR	None				16.3347	16.0929	0.341932							TRUE	0.870468	TRUE	1	2	1	82.1738				N	N
E4	8	Cyclo	UNKNOWN	SYBR	None				15.8512	16.0929	0.341932							TRUE	0.870468	TRUE	1	2	1	82.1738				N	N
E5	37	Cyclo	UNKNOWN	SYBR	None				16.4374	16.692	0.36005							TRUE	0.870468	TRUE	1	2	1	81.8834				N	N
E6	37	Cyclo	UNKNOWN	SYBR	None				16.9466	16.692	0.36005							TRUE	0.870468	TRUE	1	2	1	81.7344				N	N
E7	13	Cyclo	UNKNOWN	SYBR	None				15.661	15.6636	0.00371432							TRUE	0.870468	TRUE	1	2	1	81.8789				N	N
E8	13	Cyclo	UNKNOWN	SYBR	None				15.6663	15.6636	0.00371432							TRUE	0.870468	TRUE	1	2	1	82.028				N	N
E9	14	Cyclo	UNKNOWN	SYBR	None				15.0961	14.8074	0.40826							TRUE	0.870468	TRUE	1	2	1	81.8784				N	N
E10	14	Cyclo	UNKNOWN	SYBR	None				14.5188	14.8074	0.40826							TRUE	0.870468	TRUE	1	2	1	81.8784				N	N
E11	15	Cyclo	UNKNOWN	SYBR	None				15.0128	14.9895	0.0328961							TRUE	0.870468	TRUE	1	2	1	82.0243				N	N
E12	15	Cyclo	UNKNOWN	SYBR	None				14.9662	14.9895	0.0328961							TRUE	0.870468	TRUE	1	2	1	82.0243				N	N
F1	155	Cyclo	UNKNOWN	SYBR	None				16.6291	16.6929	0.0901943							TRUE	0.870468	TRUE	1	2	1	82.0242				N	N
F2	155	Cyclo	UNKNOWN	SYBR	None				16.7566	16.6929	0.0901943							TRUE	0.870468	TRUE	1	2	1	82.0242				N	N
F3	156	Cyclo	UNKNOWN	SYBR	None				16.8481	17.0331	0.2616							TRUE	0.870468	TRUE	1	2	1	82.1738				N	N
F4	156	Cyclo	UNKNOWN	SYBR	None				17.2181	17.0331	0.2616							TRUE	0.870468	TRUE	1	2	1	82.1738				N	N
F5	157	Cyclo	UNKNOWN	SYBR	None				15.9943	16.146	0.214493							TRUE	0.870468	TRUE	1	2	1	81.8834				N	N
F6	157	Cyclo	UNKNOWN	SYBR	None				16.2977	16.146	0.214493							TRUE	0.870468	TRUE	1	2	1	81.8834				N	N
F7	203	Cyclo	UNKNOWN	SYBR	None				16.1095	16.5511	0.62463							TRUE	0.870468	TRUE	1	2	1	82.028				Y	N
F8	203	Cyclo	UNKNOWN	SYBR	None				16.9928	16.5511	0.62463							TRUE	0.870468	TRUE	1	2	1	81.8789				Y	N
F9	204	Cyclo	UNKNOWN	SYBR	None				18.1383	18.0238	0.16199							TRUE	0.870468	TRUE	1	2	1	81.7293				N	N
F10	204	Cyclo	UNKNOWN	SYBR	None				17.9092	18.0238	0.16199							TRUE	0.870468	TRUE	1	2	1	81.7293				N	N
F11	205	Cyclo	UNKNOWN	SYBR	None				17.9416	17.6243	0.448664							TRUE	0.870468	TRUE	1	2	1	81.8752				N	N
F12	205	Cyclo	UNKNOWN	SYBR	None				17.3071	17.6243	0.448664							TRUE	0.870468	TRUE	1	2	1	81.726				N	N
G1	206	Cyclo	UNKNOWN	SYBR	None				17.1308	17.8965	1.08279							TRUE	0.870468	TRUE	1	2	1	82.1733				Y	N
G2	206	Cyclo	UNKNOWN	SYBR	None				18.6621	17.8965	1.08279							TRUE	0.870468	TRUE	1	2	1	82.1733				Y	N
G3	207	Cyclo	UNKNOWN	SYBR	None				17.779	17.7088	0.0992602							TRUE	0.870468	TRUE	1	2	1	82.3229				N	N
G4	207	Cyclo	UNKNOWN	SYBR	None				17.6386	17.7088	0.0992602							TRUE	0.870468	TRUE	1	2	1	82.3229				N	N
G5	208	Cyclo	UNKNOWN	SYBR	None				17.0931	17.1562	0.0891814							TRUE	0.870468	TRUE	1	2	1	82.0325				N	N
G6	208	Cyclo	UNKNOWN	SYBR	None				17.2192	17.1562	0.0891814							TRUE	0.870468	TRUE	1	2	1	81.8834				N	N
G7	133	Cyclo	UNKNOWN	SYBR	None				15.7352	15.3843	0.496302							TRUE	0.870468	TRUE	1	2	1	82.028				N	N
G8	133	Cyclo	UNKNOWN	SYBR	None				15.0333	15.3843	0.496302							TRUE	0.870468	TRUE	1	2	1	82.028				N	N
G9	134	Cyclo	UNKNOWN	SYBR	None				17.1609	16.8949	0.376168							TRUE	0.870468	TRUE	1	2	1	81.8784				N	N
G10	134	Cyclo	UNKNOWN	SYBR	None				16.629	16.8949	0.376168							TRUE	0.870468	TRUE	1	2	1	81.8784				N	N
G11	135	Cyclo	UNKNOWN	SYBR	None				15.5717	15.7502	0.252392							TRUE	0.870468	TRUE	1	2	1	82.0243				N	N
G12	135	Cyclo	UNKNOWN	SYBR	None				15.9286	15.7502	0.252392							TRUE	0.870468	TRUE	1	2	1	82.1734				N	N
H1	89	Cyclo	UNKNOWN	SYBR	None				13.9607	14.1647	0.288568							TRUE	0.870468	TRUE	1	2	1	82.3224				N	N
H2	89	Cyclo	UNKNOWN	SYBR	None				14.3688	14.1647	0.288568							TRUE	0.870468	TRUE	1	2	1	82.1733				N	N
H3	90	Cyclo	UNKNOWN	SYBR	None				15.0477	15.0091	0.0546075							TRUE	0.870468	TRUE	1	2	1	82.3229				N	N
H4	90	Cyclo	UNKNOWN	SYBR	None				14.9705	15.0091	0.0546075							TRUE	0.870468	TRUE	1	2	1	82.3229				N	N
H5	91	Cyclo	UNKNOWN	SYBR	None				15.5747	15.4749	0.141179							TRUE	0.870468	TRUE	1	2	1	81.8834				N	N
H6	91	Cyclo	UNKNOWN	SYBR	None				15.375	15.4749	0.141179							TRUE	0.870468	TRUE	1	2	1	82.0325				N	N
H7	93	Cyclo	UNKNOWN	SYBR	None				17.1181	16.8421	0.390308							TRUE	0.870468	TRUE	1	2	1	82.028				N	N
H8	93	Cyclo	UNKNOWN	SYBR	None				16.5661	16.8421	0.390308							TRUE	0.870468	TRUE	1	2	1	82.028				N	N
H9	94	Cyclo	UNKNOWN	SYBR	None				15.0782	15.0618	0.0232003							TRUE	0.870468	TRUE	1	2	1	81.8784				N	N
H10	94	Cyclo	UNKNOWN	SYBR	None				15.0454	15.0618	0.0232003							TRUE	0.870468	TRUE	1	2	1	81.8784				N	N
Analysis Type	Singleplex
Endogenous Control	Cyclo
RQ Min/Max Confidence Level	95.0
Reference Sample	7

## Sheet: Analysis
96well
SYBR_GREEN
C:\Documents and Settings\Administrator\Desktop\Kari 10-17-12.eds
2012-10-17 15:02:06 PM EDT
steponeplus								10/17/12 data
ROX								D2	ΔCт	ΔΔCт	Fold change
								Control	5.95431	-0.615829	0.652555
Sample Name	Target Name	Cт Mean	ΔCт Mean	Averages	ΔΔCт	Fold change		Tam-treated/PHx	6.02877	-0.690287	0.619731
7	HGF	21.7099	4.85946					Tam-treated/CCl4/PHx	6.42014	-1.08166	0.472484
7	HGF	21.7099	4.85946
8	HGF	20.8667	4.77371					D1	ΔCт	ΔΔCт	Fold change
8	HGF	20.8667	4.77371					Tam-treated/PHx	6.19612	-0.857643	0.551854
37	HGF	23.0742	6.38227					Tam-treated/CCl4/PHx	7.15689	-1.81841	0.283534
37	HGF	23.0742	6.38227	5.33848	0	1	T0
13	HGF	24.2527	8.58902
13	HGF	24.2527	8.58902
14	HGF	22.5843	7.77687
14	HGF	22.5843	7.77687					12/9/11 data
15	HGF	20.8613	5.87184					D2	ΔCт	ΔΔCт	Fold change
15	HGF	20.8613	5.87184	7.41258	2.0741	0.237484	Tam-cre	Control	7.61267	-0.634481	0.644172
155	HGF	25.3752	8.6823					KO	8.23337	-1.25518	0.41894
155	HGF	25.3752	8.6823
156	HGF	24.2181	7.18502					With just Tam-cre	ΔCт	ΔΔCт	Fold change
156	HGF	24.2181	7.18502					KO	7.64155	-0.663361	0.631406
157	HGF	24.36	8.21401
157	HGF	24.36	8.21401	8.02711	2.68863	0.155111	Tam-cre/CCl4	12/16/11 data
203	HGF	23.707	7.15583					D1	ΔCт	ΔΔCт	Fold change
203	HGF	23.707	7.15583					Control	6.26033	0.902464	1.86926
204	HGF	25.652	7.62819					KO	6.9645	0.198292	1.14734
204	HGF	25.652	7.62819
205	HGF	24.311	6.68664
205	HGF	24.311	6.68664	7.15689	1.81841	0.283534	Tam-cre/CCl4/PHxD1	Ratio D1
206	HGF	23.0882	5.19174					1.14734	x	x=0.589
206	HGF	23.0882	5.19174					0.551854	0.283534
207	HGF	24.9352	7.22637
207	HGF	24.9352	7.22637
208	HGF	23.9985	6.84232
208	HGF	23.9985	6.84232	6.42014	1.08166	0.472484	Tam-cre/CCl4/PHxD2
133	HGF	20.7976	5.41332
133	HGF	20.7976	5.41332
134	HGF	23.4342	6.5393
134	HGF	23.4342	6.5393
135	HGF	22.3859	6.63575
135	HGF	22.3859	6.63575	6.19612	0.857643	0.551854	Tam-cre/PHxD1
89	HGF	21.0656	6.90092
89	HGF	21.0656	6.90092
90	HGF	21.9644	6.95528
90	HGF	21.9644	6.95528
91	HGF	21.4292	5.95431
91	HGF	21.4292	5.95431	5.95431	0.615829	0.652555	Control PHxD2
93	HGF	21.5413	4.69916
93	HGF	21.5413	4.69916
94	HGF	22.4202	7.35838
94	HGF	22.4202	7.35838	6.02877	0.690287	0.619731	Tam-cre/PHxD2
7	Cyclo	16.8504
7	Cyclo	16.8504
8	Cyclo	16.0929			Baseline	D1 PHx	D2 PHx
8	Cyclo	16.0929		Control	1	1.86926	0.652555
37	Cyclo	16.692		Tam-treated/PHx	0.237484	1.14734	0.619731
13	Cyclo	15.6636		Tam-treated/CCl4/PHx	0.155111	0.589	0.472484
13	Cyclo	15.6636
14	Cyclo	14.8074
14	Cyclo	14.8074
15	Cyclo	14.9895
15	Cyclo	14.9895
155	Cyclo	16.6929
155	Cyclo	16.6929
156	Cyclo	17.0331
156	Cyclo	17.0331
157	Cyclo	16.146
157	Cyclo	16.146
203	Cyclo	16.5511
203	Cyclo	16.5511
204	Cyclo	18.0238
204	Cyclo	18.0238
205	Cyclo	17.6243
205	Cyclo	17.6243
206	Cyclo	17.8965
206	Cyclo	17.8965
207	Cyclo	17.7088
207	Cyclo	17.7088
208	Cyclo	17.1562
208	Cyclo	17.1562
133	Cyclo	15.3843
133	Cyclo	15.3843
134	Cyclo	16.8949
134	Cyclo	16.8949
135	Cyclo	15.7502
135	Cyclo	15.7502
89	Cyclo	14.1647
89	Cyclo	14.1647
90	Cyclo	15.0091
90	Cyclo	15.0091
91	Cyclo	15.4749
91	Cyclo	15.4749
93	Cyclo	16.8421
93	Cyclo	16.8421
94	Cyclo	15.0618
94	Cyclo	15.0618
Singleplex
Cyclo
95.0
7
