# Supplementary material for: Correction: Conditional Genetic Elimination of Hepatocyte Growth Factor in Mice Compromises Liver Regeneration after Partial Hepatectomy
Source: PLoS One. 2023 Feb 23;18(2):e0282358. doi: 10.1371/journal.pone.0282358 (PMC9949624; doi:10.1371/journal.pone.0282358)
Supplement: S1 File — (ZIP) [file pone.0282358.s001.zip › PLOS ONE images/Fig6B.xlsx]

## Sheet: Sheet1
			bw	lw	lw/bw
K88	Mx	D2 control	15.39	0.586	0.0380767			p-value
K91	Tam	D2 control	17.73	0.552	0.0311337			0.0251992
K92	Tam	D2 control	17.941	0.475	0.0264757	0.0318953	0.00583789
K89	Mx	D2 KO (PHx only)	24.435	0.631	0.0258236
K90	Mx	D2 KO (PHx only)	24.681	0.632	0.0256067
K93	Tam	D2 KO (PHx only)	19.64	0.45	0.0229124
K94	Tam	D2 KO (PHx only)	20.969	0.55	0.0262292
K206	Tam	D2 KO (PHx/CCl4)	19.94	0.527	0.0264293
K207	Tam	D2 KO (PHx/CCl4)	21.33	0.602	0.0282232
K208	Tam	D2 KO (PHx/CCl4)	22.4	0.488	0.0217857	0.0252872	0.00220232
	D2 after PHx
Control	0.0318953		0.00583789
KO	0.0252872		0.00220232
K203	Tam	D1 KO	26.6	0.635	0.0238722
K204	Tam	D1 KO	26.09	0.407	0.0155998
K205	Tam	D1 KO	25.45	0.447	0.0175639	0.019012
K209	Tam	D7 KO	30.97	0.838	0.0270584
K210	Tam	D7 KO	30.19	0.858	0.02842	0.0277392
