# Supplementary material for: Correction: Conditional Genetic Elimination of Hepatocyte Growth Factor in Mice Compromises Liver Regeneration after Partial Hepatectomy
Source: PLoS One. 2023 Feb 23;18(2):e0282358. doi: 10.1371/journal.pone.0282358 (PMC9949624; doi:10.1371/journal.pone.0282358)
Supplement: S1 File — (ZIP) [file pone.0282358.s001.zip › PLOS ONE images/Fig6D.xlsx]

## Sheet: Sheet1
Control	HGF KO		p-value
80	20		5.32976e-16
84	26
74	26
111	24
83	28
93	22
79	10
76	8
93	11
76	7
58	11
	14
	14
	7
	6
	6
	6
	3
82.4545	13.8333
13.4563	8.27647
